# Supplementary material for: Combined protein and transcript single-cell RNA sequencing in human peripheral blood mononuclear cells
Source: BMC Biol. 2022 Sep 1;20:193. doi: 10.1186/s12915-022-01382-4 (PMC9434837; doi:10.1186/s12915-022-01382-4)
Supplement: Supplementary file 2 — Additional file 2: Data S1. (separate excel file). Data underlying Figure 5, dotplots of DEGs for disease types. [file 12915_2022_1382_MOESM2_ESM.xlsx]

## Sheet: CD4T1
Gene	p_val	avg_log2FC	pct.1	pct.2	p_val_adj	Type	Comparison
CHI3L2	1.41e-06	1.77556	0.134	0.033	0.000633655	CD4T_CL1	HIV_CVD$HIV
FOXO1	1.7e-05	1.25363	0.115	0.03	0.00765325	CD4T_CL1	HIV_CVD$HIV
TNFSF10	9.57e-07	1.22861	0.173	0.053	0.000429915	CD4T_CL1	HIV_CVD$HIV
TCF7	3.03e-08	1.20527	0.242	0.083	1.36e-05	CD4T_CL1	HIV_CVD$HIV
IKZF1	1.98e-06	0.997769	0.217	0.086	0.000887131	CD4T_CL1	HIV_CVD$HIV

## Sheet: CD4T3
Gene	p_val	avg_log2FC	pct.1	pct.2	p_val_adj	Type	Comparison
CBLB	8.465e-05	0.749694	0.157	0.047	0.0380078	CD4T_CL3	HIV_CVD$HIV

## Sheet: CD4T5
Gene	p_val	avg_log2FC	pct.1	pct.2	p_val_adj	Type	Comparison
TNFSF10	6.04326e-06	1.48081	0.157	0.046	0.00271342	CD4T_CL5	HIV_CVD$HIV
IKZF1	4.88229e-06	1.03397	0.238	0.093	0.00219215	CD4T_CL5	HIV_CVD$HIV
IFITM3	3.31656e-08	0.81582	0.33	0.12	1.48914e-05	CD4T_CL5	HIV_CVD$HIV
GIMAP5	2.05254e-07	0.783672	0.314	0.12	9.2159e-05	CD4T_CL5	HIV_CVD$HIV

## Sheet: CD4T6
Gene	p_val	avg_log2FC	pct.1	pct.2	p_val_adj	Type	Comparison
R3HDM4	3.67944e-05	1.4563	0.23	0.079	0.0165207	CD4T_CL6	HIV_CVD$HIV

## Sheet: CD4T7
Gene	p_val	avg_log2FC	pct.1	pct.2	p_val_adj	Type	Comparison
TIGIT	0.000106231	3.10969	0.048	0	0.0476977	CD4T_CL7	HIV$Healthy
BIRC3	6.00783e-06	1.95888	0.253	0.059	0.00269752	CD4T_CL7	HIV_CVD$HIV
FAS	4.88707e-06	1.7793	0.277	0.069	0.00219429	CD4T_CL7	HIV_CVD$HIV
IL4R	5.51056e-05	1.55477	0.301	0.101	0.0247424	CD4T_CL7	HIV_CVD$HIV
SELL	4.63528e-05	1.33399	0.325	0.112	0.0208124	CD4T_CL7	HIV_CVD$HIV

## Sheet: CD4T8
Gene	p_val	avg_log2FC	pct.1	pct.2	p_val_adj	Type	Comparison
CTLA4	9.65409e-05	1.66132	0.185	0.042	0.0433468	CD4T_CL8	HIV_CVD$HIV

## Sheet: CD8T2
Gene	p_val	avg_log2FC	pct.1	pct.2	p_val_adj	Type	Comparison
IL23R	2.79088e-06	1.44515	0.184	0.072	0.00125311	CD8T_CL2	HIV_CVD$HIV

## Sheet: CD8T3
Gene	p_val	avg_log2FC	pct.1	pct.2	p_val_adj	Type	Comparison
KLRC1	3.63983e-05	1.30958	0.088	0.027	0.0163428	CD8T_CL3	HIV_CVD$HIV
KLRG1	3.04188e-09	1.30657	0.224	0.088	1.3658e-06	CD8T_CL3	HIV_CVD$HIV
LAIR2	7.99106e-05	1.20826	0.092	0.034	0.0358799	CD8T_CL3	HIV_CVD_CRT$HIV_CVD

## Sheet: CD8T4
Gene	p_val	avg_log2FC	pct.1	pct.2	p_val_adj	Type	Comparison
KLRD1	1.43996e-06	1.7181	0.171	0.066	0.000646544	CD8T_CL4	HIV_CVD$HIV
CD160	6.1507e-07	1.5246	0.122	0.033	0.000276166	CD8T_CL4	HIV_CVD$HIV
STAT1	8.76336e-06	1.42368	0.105	0.03	0.00393475	CD8T_CL4	HIV_CVD$HIV
CD27	3.59643e-05	1.19276	0.136	0.054	0.016148	CD8T_CL4	HIV_CVD$HIV

## Sheet: CD8T5
Gene	p_val	avg_log2FC	pct.1	pct.2	p_val_adj	Type	Comparison
IKZF1	2.50492e-07	1.54993	0.142	0.031	0.000112471	CD8T_CL5	HIV_CVD$HIV
KLRG1	7.17542e-06	1.39968	0.164	0.055	0.00322176	CD8T_CL5	HIV_CVD$HIV

[truncated: 22 more sheets: CD8T6, CD8T7, CD8T8, CD8T11, CD8T12, CD8T13, CM1, CM2, CM3, CM4, CM5, CM6, CM7, INT2, INT3, NCM3, B1, B2, B3, B4 …]
