# Supplementary material for: Combined protein and transcript single-cell RNA sequencing in human peripheral blood mononuclear cells
Source: BMC Biol. 2022 Sep 1;20:193. doi: 10.1186/s12915-022-01382-4 (PMC9434837; doi:10.1186/s12915-022-01382-4)
Supplement: Supplementary file 3 — Additional file 3: Data S2. (separate excel file). Data underlying Figure 6, random forest model. [file 12915_2022_1382_MOESM3_ESM.xls]

## Sheet: HIV- vs HIV+ feature importance
	iteration_1	iteration_2	iteration_3	iteration_4	iteration_5	iteration_6	iteration_7	iteration_8	iteration_9	iteration_10	iteration_11	iteration_12	iteration_13	iteration_14	iteration_15	average
KLF2	61.704	100	73.5348	93.9893	97.1674	69.9337	100	86.4392	100	78.7145	100	100	93.8464	100	56.3024	87.4421
CD74	71.3717	39.7248	100	55.4866	40.5929	93.1139	51.0235	100	35.0148	100	63.1117	63.6307	73.0221	51.1196	100	69.1475
CD8A	72.6427	56.3747	32.9461	100	90.1539	56.3262	56.1841	76.4613	66.8633	75.5468	56.8361	38.9922	100	56.5996	65.7708	66.7798
GNLY	84.976	49.0895	63.2218	61.1956	60.5362	90.8382	80.7686	53.6229	53.9274	70.2013	40.5149	59.3497	99.4679	57.6811	45.5676	64.7306
NKG7	100	59.0153	64.5832	53.6083	56.831	100	40.4003	70.8032	65.0337	63.7438	44.3604	65.9496	76.2629	65.3277	41.5182	64.4958
CD52	56.8217	39.8023	71.7841	45.8153	53.6369	49.0491	72.374	79.009	38.1978	99.8277	48.5905	71.9465	80.0053	53.0388	55.5029	61.0268
DUSP1	54.0718	31.7254	98.5053	63.5658	80.8289	58.7087	55.02	71.6043	37.8137	55.3249	37.3828	46.3573	71.1641	51.6538	63.1808	58.4605
FOSB	65.7904	48.1553	80.183	50.1168	46.1631	50.6348	49.9292	64.7652	31.4337	43.7899	52.9179	61.6867	58.157	51.8256	60.3117	54.3907
IFITM3	39.8288	39.3361	44.9013	60.7122	56.1427	43.1222	35.928	71.2223	35.1668	56.9573	39.4036	34.0423	45.4612	43.7293	32.9898	45.2629
CXCR4	42.0178	24.2173	51.2895	40.7752	37.0795	48.7557	39.385	66.6431	24.7478	65.9951	35.1692	46.4745	54.8233	44.5288	48.1005	44.6668
CD48	39.4796	30.2052	58.8773	40.7885	39.9114	38.8827	36.4696	59.089	30.9755	44.2659	37.3562	36.1516	56.2404	52.7154	44.9753	43.0922
BTG1	46.7591	28.7235	47.1757	42.1635	37.1968	38.7188	34.822	73.1645	34.3762	45.9422	26.4196	39.1858	58.2953	42.7521	44.108	42.6535
S100A10	29.2635	25.1111	45.9537	56.47	46.6083	45.5104	32.4997	54.1637	30.7648	45.5137	31.1005	36.4391	54.9492	49.5721	45.2119	41.9421
IL32	44.6538	31.8154	55.0369	28.1733	41.0914	35.4591	35.0067	48.9945	36.114	39.7957	30.3303	36.096	63.429	40.6358	51.7073	41.2226
TRBC2	44.8136	23.9005	44.3214	52.1083	42.9889	35.7252	33.6689	61.2823	27.5176	52.1483	30.7926	39.7712	42.2943	37.2307	38.7776	40.4894
CCL3	70.7011	14.362	15.1266	35.663	100	23.3439	43.4524	28.368	29.8713	37.8708	18.0212	22.1028	45.9698	55.2382	58.4	39.8994
CD69	41.5697	24.5864	39.9335	32.2268	48.8498	50.6038	38.583	46.6711	22.3287	44.3319	25.7347	44.8468	37.6475	29.9231	36.1327	37.598
DUSP2	28.4812	22.3783	41.4762	33.3747	36.263	28.496	28.6344	46.362	23.4288	41.3535	31.0501	39.058	52.9417	40.2563	30.3359	34.926
RGS1	34.6658	20.011	46.6943	33.5659	27.4692	25.4747	32.3664	51.8306	18.1609	43.6606	27.3666	39.3582	63.1555	26.1157	32.245	34.8094
CD37	42.5605	27.1051	45.8763	30.3083	30.2451	31.1063	29.0811	47.0853	20.0894	38.0403	28.249	34.0549	44.5089	35.886	37.637	34.7889
CCL5	34.8446	17.5463	35.3277	38.8653	28.4722	47.2669	36.8168	50.6431	22.2538	27.6021	22.8729	35.1086	41.6525	31.6964	43.2142	34.2789
ITGB2	35.9033	20.6094	32.9019	32.0627	32.2573	31.1914	23.1303	57.9951	17.9995	36.0689	21.2909	32.806	39.5526	37.7483	34.4386	32.3971
JUNB	25.7135	22.1415	41.2753	31.7146	34.4336	24.9208	24.5823	43.4303	28.4757	37.4096	20.1587	25.551	48.6732	33.8729	31.8472	31.6133
ARL4C	33.733	29.7182	28.4999	55.3731	34.5708	40.5135	27.1947	29.1535	19.7258	30.5629	17.4696	25.0296	27.5298	23.3358	35.9839	30.5596
ITM2B	33.3235	18.5387	43.6416	29.4449	28.4492	25.0391	24.0478	45.5329	20.2194	35.2647	21.5799	24.3613	33.0938	24.6826	41.0023	29.8815
LGALS1	29.2773	23.4049	39.9804	29.3885	32.4984	27.0305	28.3622	41.9593	17.5605	29.6197	21.9238	22.8994	34.8762	29.361	38.5262	29.7779
PIK3IP1	31.7272	18.8228	35.7313	24.0754	30.428	29.7149	30.8749	35.6044	22.5106	30.5837	21.4199	23.0182	39.6391	31.287	25.9675	28.7603
CD6	37.1995	22.369	53.444	19.3105	28.7486	22.3444	21.4639	32.8861	14.8266	23.801	19.9117	23.788	48.1298	24.0733	31.2184	28.2343
CD3D	22.2604	15.8999	27.7795	29.1309	31.5749	28.6302	23.3087	45.7104	17.7146	32.0326	16.1408	23.3719	36.6775	26.1453	28.1665	26.9696
CD3E	23.7188	18.487	33.0552	28.774	22.0073	23.3622	21.3189	41.8191	22.4441	28.3244	19.4837	22.5993	35.2508	25.7004	26.1828	26.1685
IL7R	24.6851	16.7176	21.3032	14.8691	26.2239	19.739	31.2838	28.6833	22.3196	23.0498	18.6875	12.096	31.7841	27.3464	43.1724	24.1307
CD2	35.7235	10.9302	24.4443	19.0666	21.5848	20.0835	24.1501	31.9894	19.5511	19.8426	21.8252	16.2771	28.5401	26.0987	20.4865	22.7063
RUNX3	20.2417	15.428	29.0133	18.2927	21.6016	19.7459	21.794	28.0279	13.0173	21.0035	26.0218	21.1844	30.4867	23.1739	25.9183	22.3301
PTPRC	20.8525	12.0524	29.0219	20.04	26.2616	20.6453	23.3468	35.3376	14.0845	23.9303	15.2647	17.2137	27.9625	21.3523	23.0601	22.0284
CYTIP	27.4757	14.0053	25.6878	23.024	18.3055	20.2198	19.6112	35.8361	12.4771	26.1097	17.9957	16.3893	23.4634	22.1689	26.9267	21.9797
CD8B	18.653	9.68466	26.3729	15.3715	18.509	16.2925	22.51	26.3602	11.4411	25.048	41.5097	28.3612	33.6075	20.7352	13.8005	21.8838
CST7	19.6686	10.5643	25.5196	22.7953	15.183	18.2236	19.4057	31.5476	16.4162	23.4321	13.7712	20.9354	24.6869	21.7534	18.7225	20.175
CD44	14.0838	15.3666	27.2823	17.2787	15.7438	13.5258	31.6407	38.7444	14.1879	21.4659	14.9278	14.0549	24.5882	19.4622	20.0029	20.1571
CD63	17.8677	10.2088	22.589	16.9187	21.2546	22.0193	19.2721	32.7071	12.1612	20.7486	15.6128	19.4269	24.8198	19.1924	26.9067	20.1137
SDCBP	24.1579	17.4417	24.2758	18.2647	20.2406	15.486	17.1995	24.7983	11.6551	17.8345	19.3	20.4246	21.7414	23.016	21.9158	19.8501
FCN1	37.8842	7.17546	20.4146	17.9348	15.3791	26.7188	13.1624	26.3441	14.2032	13.5634	9.32758	13.3706	42.9411	22.8112	11.5579	19.5192
YBX3	12.5235	9.02435	18.6342	18.5149	14.5757	14.0045	32.2249	27.8406	10.584	20.9904	13.6448	15.8385	29.4235	22.5158	32.4163	19.5171
IFITM2	17.3088	10.279	23.0784	18.0191	18.6402	15.627	15.7277	30.9745	16.9698	26.1549	16.0353	15.5332	22.1945	20.4479	21.954	19.263
FYN	21.01	12.4006	22.5831	19.8694	18.6558	24.1078	14.0817	29.7925	14.2153	16.3572	12.1542	17.8652	21.8017	18.6391	18.7591	18.8195
JUN	20.3289	12.5438	32.843	16.6662	17.4012	16.1289	16.6135	26.9282	14.3966	20.6763	14.5511	14.994	22.3965	12.7153	19.311	18.5663
CCR7	13.1679	12.0427	20.4619	14.3303	8.19421	12.7016	20.8914	42.6733	13.2556	24.8955	8.48208	12.3231	16.3679	16.5791	41.7507	18.5412
BIN2	18.188	14.7365	20.7872	21.0219	18.6112	16.193	19.5836	24.769	9.85948	27.2791	12.267	19.4088	20.6251	15.3936	18.0102	18.4489
KLRB1	17.5416	8.82346	23.6462	16.0619	39.2733	11.213	14.9984	22.2147	14.0011	27.1969	8.25842	11.2483	22.5404	16.6608	22.2524	18.3954
CD5	23.1678	10.4339	17.1849	22.1443	13.4427	15.2046	14.5179	33.1621	11.8977	16.386	12.5265	21.8854	21.8327	16.097	22.6077	18.1661
BAX	16.5707	13.1508	21.9614	19.0346	14.7223	16.1042	14.2939	29.128	12.2133	22.657	12.739	15.1753	24.8546	19.8246	15.7524	17.8788
CASP5	13.9503	12.6479	39.4625	16.8718	16.7351	15.1959	16.6075	20.9754	10.944	21.3396	9.97037	17.0718	20.9427	14.9132	16.0713	17.58
LCK	15.3215	12.716	21.1767	16.8178	14.7078	14.2365	14.8486	24.1943	15.0857	17.0143	11.3653	15.8787	22.1468	19.6126	23.6359	17.2506
C10orf54	11.3255	10.092	21.8585	19.5074	20.8747	14.5215	15.4262	25.2506	15.6084	23.2827	11.7665	12.5685	24.3063	14.1106	17.172	17.1781
TKT	15.6433	9.45722	19.9966	12.963	14.7123	13.7255	12.7118	27.689	17.5276	33.7189	10.2732	14.8597	22.1185	17.7148	13.7932	17.127
NR4A1	23.8875	21.1366	14.3221	9.00387	18.1639	10.4479	12.9299	32.3494	13.6425	24.9848	17.2927	12.8851	15.0639	12.3963	17.0984	17.0403
LAMP1	17.7069	9.77281	21.9937	17.6071	14.9253	14.3345	15.487	25.1818	11.5261	25.7448	13.8784	14.2122	18.7061	16.9322	17.0347	17.0029
PELI1	13.0312	9.84474	13.7272	15.0242	14.8601	29.437	20.3656	21.7893	7.93114	31.4286	12.515	17.6862	15.3703	11.2398	20.2756	16.9684
CTSW	17.3898	11.479	15.8729	19.3687	19.7721	10.578	17.0088	23.2375	12.354	15.6406	9.98345	13.4459	29.4184	19.4049	18.8205	16.9183
FYB	13.4461	8.02008	19.6342	17.9776	16.6577	14.5013	17.7317	28.0155	10.144	16.665	7.46751	12.5662	21.707	15.3042	29.5318	16.6247
RPN2	14.3953	12.5575	20.0452	10.3681	18.6843	16.6366	11.502	23.2115	9.60205	24.5646	12.6892	14.222	19.431	17.6018	16.1005	16.1074
CXCL8	13.5288	9.31865	15.8822	17.8638	10.9474	14.8462	13.0787	22.6856	18.3897	18.6833	9.07776	11.8582	22.823	17.9311	20.8118	15.8484
CD83	15.1986	7.79098	19.2352	15.1274	11.6415	26.1504	18.6221	20.3338	9.50764	16.2415	10.3362	13.6956	17.978	17.5822	12.8449	15.4857
CD247	12.3118	10.6754	20.1728	11.9385	13.1462	11.0759	14.0547	29.5767	18.3127	16.874	12.0146	10.595	21.2574	11.9862	15.3037	15.2864
GZMH	16.2812	6.82678	23.6591	18.0229	11.8003	7.20943	28.8645	15.8729	8.9005	17.6247	5.73532	16.0511	12.2438	24.4862	14.8682	15.2298
SELL	11.3356	8.5458	13.1778	14.1002	23.7145	19.1888	10.5756	21.8924	21.4087	15.038	9.76785	12.0684	18.0659	14.2873	13.492	15.1106
SLC2A3	14.8486	8.06035	15.3103	13.0713	13.9933	12.4202	34.3931	21.8377	10.7172	14.4748	10.5515	11.3451	15.2523	13.912	14.5847	14.9848
LEF1	12.0207	7.11919	24.1538	15.9225	12.6982	11.3951	12.5728	18.2975	11.7175	14.4013	11.3643	12.3171	25.7582	18.7838	16.027	14.9699
S100A9	12.0291	17.2954	19.97	12.0713	13.0661	13.956	14.1376	22.8275	8.60954	17.8506	13.9763	11.5206	17.4192	14.952	14.3649	14.9364
FTH1	10.8868	8.71642	19.7014	13.8189	17.6158	12.0716	14.8469	18.0482	10.6283	26.0857	8.84653	11.5208	14.2029	13.1063	15.6539	14.3834
HOPX	9.31188	7.24456	27.9304	11.8055	14.3403	9.26798	16.267	17.7186	8.08327	11.8676	8.23448	10.5777	19.8502	16.4969	24.8447	14.2561
IL2RB	19.3889	5.6338	12.96	15.7022	22.2685	8.09533	12.407	19.2691	10.7075	13.5598	7.88339	10.1735	18.1403	19.5355	16.9243	14.1766
SRGN	14.7039	13.1756	18.9628	13.5041	17.9149	10.9798	12.2348	24.0558	8.01608	13.0407	9.38005	10.3327	14.5764	14.0598	17.2918	14.1486
SELPLG	15.6574	6.88825	17.1795	13.1701	18.5797	13.5173	13.2415	18.8136	10.767	16.9187	10.531	10.6431	20.0191	13.5716	12.1634	14.1108
IFNGR1	13.9684	10.1071	15.6386	21.7851	12.6876	9.5998	10.6247	15.3261	9.08638	21.4724	8.10612	13.7223	20.2626	13.944	10.3475	13.7786
CXCL2	12.0404	7.33295	15.1297	13.5507	21.5245	13.2562	10.5011	17.2652	8.89491	13.9856	6.90688	22.1837	22.0781	11.4196	7.65805	13.5818
XBP1	12.4657	8.49409	15.4703	10.9908	8.55827	12.4649	12.9797	25.7355	8.28572	14.7604	9.79587	15.7461	19.4101	12.9314	13.2532	13.4228
ITGA4	15.9263	7.30666	12.9215	11.7896	11.4455	12.0503	13.6784	15.9195	10.9414	21.1746	10.8178	9.70803	18.0364	10.3962	13.2695	13.0254
MYC	11.919	8.56307	17.8692	14.9696	12.3569	12.3452	11.5875	18.7533	8.64409	15.9725	9.75149	12.354	14.89	11.2163	14.0404	13.0155
GLUL	9.88051	6.95255	12.8136	8.56065	10.3025	10.3434	16.6032	22.8436	12.0007	13.046	8.49534	9.04055	18.5299	16.4741	16.6142	12.8334
GZMA	7.89917	9.90139	22.8038	12.2874	8.668	11.4477	12.7147	18.333	7.27234	13.5213	9.06684	14.9231	13.008	10.8457	13.8719	12.4376
LGALS3	11.9154	7.5035	14.709	13.0161	7.82747	10.4483	20.976	17.4685	8.58828	9.99615	9.51219	8.45944	17.2266	14.602	13.2294	12.3652
PXN	10.131	10.3508	16.0821	12.1665	20.6582	8.60001	9.30856	17.2923	7.47105	11.2435	13.824	12.8753	13.1693	11.6646	9.98021	12.3212
ITGAE	12.8744	9.55823	10.9984	9.04754	11.085	10.4082	15.2403	21.1894	8.80388	12.2636	9.03175	8.36523	14.9068	16.5833	12.4238	12.1853
LGALS9	7.01114	5.37238	17.7076	18.2551	9.6109	11.3336	8.72154	10.5771	7.55609	19.9023	7.58968	14.325	18.6414	13.795	11.9543	12.1569
IL23R	12.7689	6.03671	11.2037	12.8933	16.8288	9.08761	9.369	17.8751	6.91258	10.9821	8.58607	8.88003	20.9844	15.2387	12.5049	12.0101
LAT	12.4274	8.33671	12.8674	12.8481	9.69123	17.674	14.85	16.9362	6.8873	11.8207	7.63285	9.79103	13.514	13.9917	10.5203	11.9859
BCL2A1	12.7653	8.44136	12.1027	9.14244	9.1807	11.7449	7.93099	15.6149	10.8536	27.5287	7.84427	8.85156	16.375	8.85145	12.4352	11.9775
EGR1	11.1746	7.44041	11.9611	9.11971	9.87505	9.80473	12.6785	19.7153	9.37448	12.0254	8.64192	11.9209	20.4763	11.5762	12.0053	11.8527
CD4	9.8116	8.58301	13.1526	15.1938	8.94009	9.80537	8.69862	15.8209	10.1832	16.5751	9.98294	11.6435	12.6902	8.46852	13.0555	11.507
PDIA6	11.0568	8.71407	13.0488	8.53832	8.77069	9.45136	13.85	18.2964	8.08582	10.9131	7.413	11.6877	15.3615	11.2324	13.7673	11.3458
CTSA	11.2255	10.8183	12.3548	8.78007	8.13882	10.3993	8.52403	18.7061	10.8257	19.6218	9.72337	8.19298	13.9801	9.6094	9.26209	11.3442
PASK	9.69855	8.21924	14.1869	11.2177	7.73959	10.8381	8.99237	27.7758	6.9938	10.6452	7.33066	11.1187	13.6706	8.70383	11.995	11.2751
TNF	12.7241	4.28789	11.6959	20.5023	11.8544	6.42175	7.26054	20.1526	9.56116	10.2065	10.8494	6.96792	19.038	7.37411	9.67629	11.2382
IGBP1	14.1583	7.10019	13.493	6.73366	11.3936	11.3691	10.5245	16.4583	6.97126	17.0904	6.75975	10.5556	11.0251	10.1731	14.1737	11.1986
PLIN2	7.63374	9.68366	21.8577	9.24822	9.71162	9.24359	17.8674	12.6785	9.02859	6.85826	16.7332	6.08058	10.84	9.91519	10.3882	11.1846
IL4R	9.93113	5.35348	13.0779	11.4013	16.5806	11.4038	9.56452	14.5692	5.91823	17.767	7.83754	7.39983	9.36048	12.9358	14.5798	11.1787
FGFBP2	9.82348	7.35021	11.0951	8.84635	13.5085	10.1868	9.03154	16.6334	5.91357	15.055	7.14487	11.4792	14.1214	14.7484	10.3693	11.0205
GIMAP2	10.0407	9.78388	13.2925	8.93899	11.3886	8.67001	14.3423	13.8734	8.91039	11.4551	5.91512	9.48795	13.9733	12.8021	11.7746	10.9766
NAMPT	12.1895	6.26795	14.0603	9.42137	9.32118	12.1605	11.8407	15.0805	7.60742	14.9387	7.25768	9.22505	10.9219	13.1964	10.975	10.9643
IL1B	10.3508	4.77548	22.8111	8.66261	7.20732	11.0787	7.09888	17.9847	8.46108	12.5693	6.33006	6.71025	16.673	9.7801	13.0912	10.9056
C5AR1	8.95902	4.39321	8.38927	7.12159	8.91023	9.70266	8.77513	10.6147	6.0561	20.1057	5.74074	6.60102	19.087	12.7597	24.3186	10.769
ANXA5	11.3442	10.7009	13.3961	12.9688	8.82837	8.65677	8.41124	16.2506	7.49038	11.6768	6.95269	6.52758	12.8368	11.8888	13.3714	10.7534
LYZ	11.4176	5.11542	9.03953	18.6956	10.5839	7.10084	7.9281	13.0894	7.33424	9.8278	5.22374	9.48811	24.392	11.8637	9.79923	10.7266
VPS28	8.77164	7.1757	10.4294	9.21775	10.1121	12.0924	8.82888	14.6597	7.68173	13.3235	6.42655	6.62039	16.0565	10.0324	15.0541	10.4322
KLRC4	12.3076	7.98727	13.5342	8.36998	11.4471	5.15045	8.69102	15.5592	4.26737	16.9669	6.52071	8.28222	11.2821	13.1872	11.4425	10.3331
LAP3	11.2972	8.19466	11.9819	9.30873	11.341	8.54968	9.13108	14.1249	9.26387	10.239	6.02634	8.90474	9.76745	10.7164	10.8999	9.98312
CXCL3	5.2091	8.50058	17.6792	8.10098	18.5268	12.5836	6.29648	13.9046	6.85508	7.97285	7.98616	3.55342	14.151	9.01067	6.02565	9.75708
IGKC	6.38308	5.45468	15.8335	9.06249	8.17812	8.71983	11.5582	14.9704	6.78177	7.45975	7.9037	8.50446	15.1975	12.4014	7.08364	9.6995
CLEC4E	3.05657	3.23327	23.8572	6.3117	5.72181	17.5295	3.71872	9.89738	6.24262	7.20393	3.82718	4.50557	15.1227	7.62851	27.6244	9.69874
KLRK1	9.77006	6.08599	11.2604	9.3083	7.34388	5.44143	8.76015	17.0207	4.18342	13.2779	5.42997	9.40697	10.3447	13.7144	13.247	9.63968
THBS1	8.5696	5.40135	14.2683	7.0232	7.40739	6.14215	8.96252	15.2418	5.20025	10.6971	6.32102	9.74299	14.347	10.5092	11.4822	9.42106
GZMK	7.69038	4.58259	8.19976	8.63491	6.78385	17.11	7.91697	9.89542	5.72372	16.3149	8.5483	9.07468	10.6529	6.8573	11.5695	9.30368
LYN	9.63705	6.3787	8.75544	8.62252	12.7867	10.5304	7.28212	12.3846	6.36173	7.88871	7.00376	8.01286	12.8335	12.4019	7.64552	9.23504
CCL4	6.72562	12.0196	9.06318	12.1411	9.12759	6.84839	11.1851	12.7575	8.03981	9.40541	5.77909	8.62795	9.01202	7.16153	10.6041	9.2332
R3HDM4	7.02746	4.58881	10.6706	8.80446	8.59579	10.7234	13.6712	12.3133	4.4784	11.8373	9.105	7.41829	9.4008	9.49038	10.188	9.22088
CNOT2	6.95879	6.52766	20.1303	10.3536	4.52179	6.39521	7.90169	16.3184	5.97006	9.83289	7.53457	7.58205	11.4813	7.46731	9.0687	9.20295
ADA	8.36655	7.14529	10.1946	8.77147	16.0724	6.85451	7.06144	12.3544	8.49733	9.98032	4.89473	9.13528	8.52249	11.7483	8.17486	9.18493
STAT5A	7.29932	8.59867	13.3249	9.4729	8.37342	7.31605	9.76267	13.3762	7.2652	14.1501	6.35218	5.58498	7.83123	10.5117	7.45709	9.11177
LIPA	8.56196	9.31917	7.75427	10.7553	5.13645	6.335	7.96292	20.0435	7.0202	9.65654	8.1111	7.32708	10.3795	8.62943	9.3697	9.09081
FCER1G	7.30949	4.46024	8.23448	8.95512	14.2092	7.00686	9.59807	17.5333	6.59046	7.68079	4.84963	6.90314	13.5424	9.3248	9.46466	9.04418
IGHM.membrane	10.3492	5.63507	16.7575	7.4896	12.5167	5.122	8.39475	10.6203	8.03522	6.71977	4.71863	6.82324	13.8406	8.27763	7.78147	8.87212
NEAT1	6.97937	4.06692	7.80225	9.48641	7.46973	8.43565	12.4811	12.782	6.02216	8.98816	7.13383	8.40153	16.6495	8.85028	7.5121	8.87073
GZMB	8.4702	7.07216	9.60506	12.3882	6.40241	5.97414	11.4436	15.0188	6.13811	9.27256	6.03715	5.64078	8.64381	8.13175	12.571	8.85398
CD79A	8.50862	3.69942	15.116	13.5717	10.8369	10.1302	7.40825	11.5693	7.88993	8.16633	3.76726	10.2964	8.14395	7.63176	5.44855	8.81231
CD27	10.1179	5.21921	10.6439	8.38626	7.37114	7.16558	8.39366	15.6644	6.705	12.1223	7.22706	6.58377	8.93649	7.88584	8.48402	8.7271
CBLB	10.981	7.58237	10.3971	8.50863	8.8267	5.39161	8.45805	15.6576	3.96488	9.72926	4.96889	7.19024	9.93279	8.76182	8.63856	8.59931
CD7	6.05663	8.38711	10.886	8.03402	6.54103	8.03822	6.79747	15.7474	6.1206	10.6116	8.50238	7.93445	9.2421	7.66465	7.88458	8.56321
ITGAX	12.1445	3.71458	9.16168	12.782	8.20334	7.87937	6.45725	11.7475	7.09343	6.18508	5.25479	5.97048	18.5953	6.0496	6.49688	8.51572
FCGR3A	9.22918	6.51167	6.9304	8.30234	13.6157	7.4626	8.43916	11.4195	7.73756	11.0413	4.80538	6.25699	8.54459	9.35613	6.11093	8.38423
TRAT1	9.79538	7.18203	10.1775	7.28395	7.91561	5.05415	10.1872	12.2174	4.61529	12.7305	5.96767	6.3053	8.7044	6.05036	9.48693	8.24491
STAT4	6.26098	5.2487	18.0514	7.62767	7.22705	10.2341	8.18273	11.9921	3.95873	7.22461	4.44529	7.91344	10.8952	7.09937	6.16338	8.16832
S100A12	8.47173	4.3449	7.17837	6.30821	10.6531	7.89054	5.19024	10.0066	7.80141	6.42155	5.94199	8.00052	12.301	7.74332	10.8331	7.9391
IRF8	5.35452	7.86244	7.28963	7.1665	9.22562	5.78235	7.28456	8.08188	6.76865	7.40908	7.07331	6.80899	16.561	8.13881	5.19508	7.7335
PRDM1	7.01687	6.35061	7.0311	10.5551	7.32072	9.15851	6.44122	11.6967	4.214	8.89855	3.92506	4.67775	12.4352	7.15312	8.41741	7.68613
DOCK8	7.07544	4.33991	10.4159	5.38756	6.14734	6.18306	7.54743	10.498	6.99316	6.63661	6.08356	7.99057	10.4494	4.98968	14.2415	7.66527
STAT3	8.53873	3.89479	8.48907	7.10818	11.5386	6.43573	6.9181	10.6056	4.93801	11.2655	4.34051	7.19394	6.36944	9.33879	7.72893	7.64693
TRGC2	7.61716	4.22628	6.54291	6.78821	6.55434	3.7834	7.35476	13.0106	5.22661	13.1196	6.93683	5.975	9.49652	7.64325	10.294	7.63796
ASAH1	14.7654	6.93151	8.55443	6.88566	4.80558	5.94702	6.61622	10.3182	4.32326	6.61708	3.36398	11.5218	10.9213	5.93715	7.00769	7.63442
FAM65B	5.27402	4.83613	11.6592	7.16642	7.74825	7.82493	7.50482	9.16758	5.07243	6.25337	5.10828	8.87141	13.7131	6.78419	7.20501	7.61261
GNAI2	9.00906	3.94475	10.8462	5.8596	7.78625	7.4409	8.47148	9.11853	4.12483	8.42848	6.95518	8.02076	10.2858	7.04431	6.61943	7.59704
BCL11B	6.3145	3.2339	11.546	8.05886	4.78095	5.54129	6.45257	10.4398	7.06277	9.86049	5.27267	7.84158	6.83886	6.96323	13.197	7.5603
CTSD	8.19196	2.88578	9.76666	5.12682	5.18436	7.49774	7.1433	7.61071	9.52356	7.33764	6.37976	5.83246	12.2079	8.20734	8.32575	7.41478
IFNG	8.4627	3.08437	6.14876	8.30396	13.3854	5.51564	5.94266	10.6934	6.83818	11.7329	5.39947	4.66915	8.30118	5.40568	7.30596	7.41263
SORL1	9.39955	4.01373	9.40703	8.46921	7.44888	5.07118	4.9591	9.64098	4.52337	9.6751	4.1136	5.328	8.30348	6.05352	13.4816	7.32589
TRIB2	7.51045	5.21808	10.1707	8.15725	4.29217	6.1375	6.18247	10.2587	3.4939	7.86449	2.51201	7.98814	10.4027	7.25664	11.9153	7.29071
SYNE1	5.39405	4.73035	13.6524	5.19366	5.72797	5.02977	4.09682	11.009	5.16091	8.27768	7.56668	9.3063	8.95671	7.89263	5.80792	7.18685
BIRC3	7.47795	5.40924	8.98054	8.59757	8.28689	5.07985	7.0991	9.11411	9.45806	5.66762	5.01292	4.40035	10.5342	7.40919	5.15397	7.17877
PIK3AP1	6.36498	2.84909	7.68427	7.27329	7.15861	5.72839	9.20152	7.17737	8.78171	6.60922	3.84424	15.5068	7.4123	6.36101	5.68512	7.17586
SYNE2	6.53133	6.71755	9.85545	8.64213	5.78719	5.78204	8.89086	9.80687	4.13566	6.88992	4.48491	6.24667	7.41493	9.2598	7.11769	7.17087
SCPEP1	6.7431	4.42471	9.43632	7.2043	5.80515	10.244	4.0844	7.29751	4.79881	4.60066	3.38231	8.82612	9.4737	11.8224	7.12548	7.01793
APOBEC3G	7.9513	3.888	6.78785	5.60118	5.50658	5.72723	5.83133	11.4358	11.0839	6.25674	5.49847	6.10908	9.16418	5.83678	8.23921	6.99451
CD79B	7.21781	4.16648	6.59975	5.80422	7.95497	5.32448	6.12052	8.86276	2.89659	6.82535	3.28131	4.16804	6.50499	8.36613	17.6212	6.78097
TRDC	5.50966	4.74955	5.74828	6.40035	8.06735	12.1823	8.10872	10.2061	4.17518	6.675	6.74878	5.91638	6.9746	5.58085	2.21622	6.61729
FOXP1	7.33011	3.31946	6.24617	5.14726	4.93099	5.24879	5.14054	11.7306	5.3529	13.7453	5.67396	5.82527	9.16361	4.92249	5.27131	6.60325
ICOS	8.56787	4.38992	6.92023	4.61702	8.20828	4.72258	7.0823	11.375	5.71828	6.94505	4.88644	6.86245	5.4747	5.67887	7.45002	6.59326
TNFSF8	4.64521	10.3325	7.62364	5.04749	5.37788	8.22151	3.97238	15.3562	9.30641	5.76906	2.64707	3.8591	5.17387	4.09539	7.22906	6.57713
PRF1	6.35374	5.5438	10.1542	6.68313	6.35006	4.64624	7.54147	7.60954	6.09042	6.31836	6.38872	5.03087	7.82047	7.11252	4.91568	6.57062
IGHA1.secreted	4.3074	10.6259	9.96182	5.67034	4.00295	4.81412	8.16957	12.8178	3.40761	3.16412	1.1091	2.55269	4.52202	1.99825	21.1895	6.55421
MS4A1	8.51063	3.85211	7.83244	8.23307	7.17696	3.69387	8.454	11.5834	5.66584	3.09012	2.67235	4.12405	12.3276	5.04837	3.90168	6.4111
CXCL16	6.70472	3.7389	7.51128	8.3592	5.63803	6.06334	5.93972	10.2112	4.82054	6.51098	5.69481	6.47771	6.69197	5.70935	5.51008	6.37212
KLRF1	5.79083	3.44506	3.75758	5.07546	6.26336	3.46556	7.93476	7.15462	3.76836	5.32405	3.18801	11.4234	5.69924	5.74155	17.3904	6.36148
TARP.refseq	6.42053	3.46511	4.86163	4.52987	6.34013	4.72469	6.7707	10.0477	7.006	8.65179	3.57445	5.63654	10.1364	5.46589	7.76394	6.35969
IGLC3	7.17683	2.99056	6.95971	7.91613	7.58448	5.04825	5.25244	7.42815	5.59921	4.95311	5.22073	9.28077	8.36954	5.04689	6.24301	6.33799
ITGAM	7.41336	4.66879	6.24558	8.91763	6.28933	3.08431	5.25655	10.1371	5.31687	6.38247	3.94901	5.03338	8.36448	5.09344	7.34798	6.23335
G0S2	5.74084	4.08804	8.80435	5.31092	4.63273	2.78472	5.58089	6.70211	2.90345	11.1192	6.12476	3.02067	8.38378	9.13352	8.75303	6.20553
XPO6	6.19175	4.19734	5.45829	6.17445	4.49541	6.75573	5.90227	8.03662	4.79219	6.05386	4.91937	5.11151	10.8717	8.23993	5.51947	6.18133
CD28	6.91059	5.44589	7.03779	7.82858	5.73747	4.32551	4.2511	10.9715	4.97079	6.74453	3.63668	2.50017	6.35505	9.03951	6.55074	6.15373
IL6	6.1471	8.112	10.5743	4.48081	2.65209	10.3458	3.16045	6.58401	14.2106	7.29409	2.75534	6.0737	3.44499	2.8118	3.03779	6.11232
TSPAN32	5.35286	4.16935	6.29304	5.14562	4.51677	10.1672	2.45015	7.01257	3.60383	6.01059	3.63332	5.87979	7.79554	13.0234	6.09791	6.07679
SLC25A37	5.21489	2.54312	4.26413	6.34126	3.63021	3.75893	4.83736	7.82411	3.39013	5.83586	7.81894	5.50301	9.34786	4.44623	15.6379	6.02626
APLP2	7.16444	2.43591	11.421	6.28152	3.85505	4.31396	3.59022	7.52298	4.51595	6.45984	6.37154	5.81337	7.85016	7.29794	4.31712	5.9474
SAMD3	4.77747	3.07629	6.61609	5.83226	6.06287	5.33304	5.31894	7.55095	4.83929	7.96043	4.58679	5.89642	7.03114	7.27963	5.92122	5.87219
LY86	7.38945	5.82102	8.93599	4.14952	5.62591	4.48859	5.0397	6.84538	6.15645	4.17616	3.26652	3.50794	11.0993	5.47991	5.93186	5.86091
TIAF1	8.44406	4.18393	5.07924	10.3565	5.4173	4.9466	4.0572	9.00357	2.664	4.10909	5.08692	5.72274	4.24228	7.91436	6.12291	5.82338
TXK	10.5796	4.22068	4.68515	4.26444	3.83934	3.45044	3.44893	9.21404	11.0127	3.90385	4.03912	8.32408	7.4466	3.78536	4.28989	5.76695
TBX21	6.58033	4.78181	4.55349	3.83842	11.9794	3.68207	4.73067	7.86135	3.83969	5.73215	4.29843	2.5288	6.756	6.89527	8.2815	5.75596
IGHD.membrane	4.8622	7.68812	3.97905	7.40356	3.7134	3.2804	2.84596	7.12138	7.51327	14.5518	3.51789	5.84925	5.32892	4.24038	3.72778	5.70822
IGHM.secreted	5.88147	2.61327	13.0341	5.19633	3.57689	4.12651	4.66394	6.78613	4.87029	4.90899	3.35407	7.93559	9.25339	5.12244	4.03614	5.69064
IKZF1	3.88239	2.10354	9.84851	4.91792	5.65639	5.76738	5.16469	8.33588	3.75149	6.14164	4.28843	6.52082	9.17594	4.3409	5.44621	5.68948
TNFSF10	3.99703	4.35405	13.9719	4.06404	4.20165	3.82146	5.60143	8.98973	4.77473	5.32963	3.18268	3.16397	5.80738	5.29409	8.36479	5.66123
MXD1	6.53847	2.47149	9.37099	5.56728	5.70288	5.4869	5.63109	7.49106	5.55683	6.0597	3.82936	5.33183	4.54721	6.81519	4.25553	5.64372
CD14	3.5746	4.81089	6.91157	6.69166	9.33567	5.51997	4.12534	8.27198	3.79818	5.03635	4.16541	4.60999	5.66541	4.40883	4.57402	5.43333
TCF7	4.56239	4.43413	8.3533	3.6024	4.61721	4.64318	5.55285	8.29062	4.67233	4.10293	5.45451	4.10809	4.68653	7.56941	5.42446	5.33829
CXCR3	5.91847	1.97576	7.87332	5.51311	3.9939	4.68532	3.76523	5.93754	2.93812	5.57449	4.1494	5.04886	8.14821	5.56166	8.96228	5.33638
ICAM1	5.89932	2.87369	4.97691	7.11512	5.24744	4.93079	4.51035	8.85003	4.01777	4.25111	3.31708	5.65234	6.03687	6.46251	5.86303	5.33362
PCNA	3.99326	2.55935	6.04529	3.20885	9.03929	2.50095	6.41708	5.5457	4.914	5.35332	3.3837	4.77665	8.462	4.02757	8.40351	5.24203
LILRB1	4.25317	4.56319	5.3975	7.92453	4.65007	3.50131	6.03138	7.08379	2.87216	5.72025	2.80768	4.83408	6.54787	7.12627	4.77087	5.20561
CD300A	4.51851	4.82237	5.33399	4.96508	5.10887	4.40351	4.98463	7.22456	2.61409	6.63942	4.03313	3.64812	7.71278	6.77672	4.89598	5.17878
GIMAP5	5.51691	2.6725	7.07538	3.95597	5.6101	5.26297	6.74328	6.79934	4.6976	4.32998	4.21632	4.12214	5.72214	5.38622	4.92372	5.13564
FCGR2A	2.3644	6.023	7.51824	7.61331	4.29837	4.60706	6.53551	3.42491	4.48626	4.35858	1.94729	4.2523	7.49974	7.30385	4.54231	5.11834
LTA	5.67539	2.23659	3.92439	4.66139	9.78039	1.47082	1.85196	8.78933	11.4104	4.22226	3.71395	4.04499	5.64407	4.32292	3.46103	5.01399
RORA	5.80238	2.83361	5.31147	3.09477	4.71783	5.64444	4.79765	9.84061	3.904	5.95794	3.41676	4.10375	4.6737	4.93854	5.67644	4.98093
S1PR5	3.57397	3.43793	5.84792	5.409	7.0489	2.6956	3.29578	7.28733	4.68854	7.72014	4.4351	3.53101	4.77295	5.9269	4.70036	4.95809
IER3	3.43572	1.44804	5.1629	7.90195	5.15679	3.96719	3.62193	9.48758	2.22884	3.39729	2.46418	3.37464	6.83334	3.84101	11.8015	4.94153
BCL2	6.31488	1.91692	6.17037	3.15257	3.60521	2.56506	8.33393	6.62653	2.52267	3.2525	1.3787	5.77558	9.95185	5.92193	4.25471	4.78289
ACSL1	5.35697	3.44751	3.8188	5.06311	3.71973	2.97583	8.20128	6.29263	3.37492	5.70461	3.1899	3.13405	6.12858	6.05516	4.19906	4.71081
NCR3	4.36777	2.36925	4.097	7.70579	5.76041	2.36906	4.13391	8.5116	2.73763	4.0252	6.52788	3.7834	7.46223	2.87737	3.21606	4.66297
LTB	4.58588	1.53768	6.22079	2.07462	6.91469	11.2357	3.17891	5.58198	9.69835	3.59867	3.65046	2.35761	4.00217	2.28671	2.96828	4.6595
CD3G	3.34567	3.1099	6.63091	8.95376	2.67637	2.71244	3.33456	6.13655	3.97579	3.59125	2.80947	4.18501	6.35001	3.88789	8.1744	4.65827
TNFSF13	2.47764	6.31526	5.81991	3.69755	5.56944	3.51569	3.78099	8.53953	2.00222	3.25036	2.79347	4.22741	6.61614	6.71857	3.48517	4.58729
TGFBI	6.85849	2.36924	4.63093	3.03309	4.7628	3.84864	4.70756	7.784	2.56325	5.74576	2.72379	4.40166	6.09778	2.84176	4.90104	4.48465
SOD2	2.79526	3.2081	7.47172	5.17362	3.30459	4.53006	3.36277	8.09914	2.24208	3.77986	4.04961	2.89428	7.3794	4.28963	3.67999	4.41734
FPR1	5.48273	2.74119	4.89263	5.81648	4.39766	2.78396	4.52588	6.90141	4.48709	4.60476	2.76257	1.94951	4.29379	5.98106	3.96044	4.37208
FOXO1	2.70956	3.54014	5.06623	3.72885	3.44804	2.75676	3.60847	8.03998	2.59641	4.61428	2.66763	4.58885	5.87411	5.16865	7.0876	4.36637
CXCL5	4.54416	2.19403	4.01206	5.70086	4.007	4.15917	2.45944	5.4768	3.9171	3.85293	4.49043	5.25263	3.55186	4.66386	4.27387	4.17041
RASGEF1B	5.36583	2.85969	4.13244	2.19108	4.56785	3.00875	4.6214	5.9015	3.69534	4.1244	1.93075	4.91744	5.24456	5.0423	3.20898	4.05415
ZAP70	4.07196	3.00534	4.19645	3.92197	3.52669	4.16022	3.90387	6.70266	2.2804	4.11419	2.12158	3.29915	3.66248	4.51728	6.29793	3.98548
IGHG2.secreted	5.83863	1.84735	6.61439	3.69933	5.64915	4.82056	3.19148	4.34373	2.34809	4.14616	2.45908	4.10476	3.1317	4.37321	3.01966	3.97249
GAB2	6.4865	1.70668	2.70722	5.09074	4.14295	6.59637	2.87145	3.84686	5.8499	2.20439	4.92604	3.381	2.82908	3.32523	3.25416	3.9479
CSF3R	2.60608	2.94362	2.64861	7.33976	2.67641	2.42791	5.22361	9.63308	2.251	2.22574	3.17773	3.47675	3.82001	2.20241	5.73542	3.89254
IFITM1	2.2525	1.63287	6.71082	2.39161	2.84945	4.91281	4.44956	8.14033	3.23706	3.13387	3.30135	2.99937	3.75452	3.55269	4.84507	3.87759
TSPAN14	3.83133	2.64018	5.85261	3.27279	6.1452	2.07033	3.81211	5.17321	3.11437	4.02913	2.50187	2.5288	5.36761	2.58589	3.47524	3.76004
FAS	4.58153	2.34484	5.37281	4.79987	6.10462	4.58193	2.13769	3.96376	2.42352	3.49565	1.65797	2.85055	6.13672	1.6841	3.95875	3.73962
CD22	1.62836	2.59912	3.17115	3.1367	3.85023	2.86513	4.36689	5.69152	2.6787	4.41679	3.94374	2.6254	6.78277	5.79435	2.29799	3.72326
CCND2	4.47653	2.27082	6.03529	3.73956	3.10012	2.42553	3.4199	3.6603	4.48537	2.5012	2.96304	4.68056	4.83841	2.65642	2.60059	3.59024
STAT1	3.33508	1.90491	4.08346	6.14227	2.32549	2.1651	3.99899	3.01694	1.70864	4.46035	6.41092	3.54893	5.15408	2.21809	2.71975	3.5462
KLRC3	3.27851	4.23695	2.77405	5.45444	5.43998	2.78363	2.8439	3.75872	2.89095	2.15078	2.01268	5.20093	5.07517	2.5087	2.63389	3.53622
STAT6	2.55616	3.69486	5.32897	3.31029	4.6996	5.55009	2.62401	4.6305	2.13622	2.39113	2.63496	3.87049	2.21103	4.1704	3.22769	3.53576
SPN	4.02236	1.96038	4.20119	5.14425	2.7642	1.8662	2.19296	5.88784	2.56092	2.5382	1.84392	4.25448	3.59468	4.35752	5.09264	3.48545
PDIA4	3.3494	1.51576	4.60815	8.00521	3.3029	2.08767	2.5468	3.81858	3.08779	2.8254	2.9602	3.05411	4.87429	2.6939	3.00263	3.44885
SLC11A1	6.36188	1.73672	3.76571	3.3279	2.64288	2.28044	2.84093	3.9087	2.19831	3.69912	3.78576	3.14375	6.69288	2.77699	2.56079	3.44818
CD244	1.95071	3.84475	3.4991	3.44303	3.15972	4.00542	4.32326	4.49965	1.08643	4.07061	3.53469	2.30477	3.34822	5.73375	2.68463	3.43258
KLRD1	2.92658	4.45325	2.16832	3.79925	3.06375	1.99251	2.92949	4.78066	3.0753	3.65349	2.72553	2.2725	7.45147	2.55577	2.69517	3.36953
NLRP3	1.79478	2.37241	2.51052	5.17646	2.7936	2.60937	2.98164	6.46705	4.37307	4.6148	1.88728	1.78784	3.7726	3.25048	4.0156	3.3605
CTLA4	5.77143	2.73818	3.56815	2.95124	3.40298	2.02154	2.7241	5.00433	3.65898	2.53991	2.08185	2.72357	4.45868	3.45346	3.30555	3.36026
BCL6	2.61617	1.85206	4.22513	3.22465	2.29991	3.09119	2.84739	4.07429	3.72033	2.29864	3.34201	2.82037	7.72464	3.84009	2.22956	3.34709
CXCR5	5.4731	2.72806	2.95215	3.74782	1.95761	5.01021	2.06073	3.0948	2.27347	2.50519	1.70199	1.78388	6.37821	2.61675	4.65906	3.26287
MNDA	1.71255	1.53985	3.35382	1.59306	7.20837	2.59915	2.23641	4.8753	1.25861	4.35384	1.38906	3.43464	10.8006	1.24365	1.32604	3.26166
CD86	3.15825	2.11041	3.54808	2.53276	1.84234	2.03818	2.1832	5.0198	2.2191	2.71753	2.63521	3.43912	7.0537	2.89055	4.73585	3.20827
VNN2	3.23273	2.89576	3.24556	1.84817	2.82195	2.38887	2.59785	3.01921	2.81419	2.34431	1.15018	3.56889	3.66888	2.59784	9.81754	3.2008
TTC38	1.85513	1.03368	7.66464	3.7803	1.96101	1.47461	3.58587	3.45224	2.09439	2.46685	1.42337	4.01936	5.49104	3.39951	4.06519	3.18448
SIGLEC10	4.03389	1.50324	2.34625	5.23587	4.39903	2.16527	3.42402	3.15239	2.28083	2.5281	2.49139	3.27889	3.19658	1.59684	3.09825	2.98206
DPP4	5.32691	1.82328	6.51568	2.38824	1.8789	4.38848	2.88281	3.81619	0.904914	2.83081	1.44958	1.20672	1.61477	4.47931	2.84904	2.95704
KLRG1	2.422	3.22786	2.6701	2.61215	3.31347	2.65363	1.81639	2.43818	1.43925	2.79355	2.00633	4.97235	5.2174	2.77057	3.90382	2.95047
TC2N	3.38562	1.58181	3.22004	2.76252	6.71813	1.96093	1.76777	4.26561	1.45596	2.85963	4.34834	1.37502	1.60074	3.94224	2.49315	2.91583
TREM1	2.42378	2.17475	3.73977	3.14671	1.65089	2.25057	3.01866	6.39539	1.70715	3.4447	1.80063	2.53847	3.0857	3.0876	3.05054	2.90102
LAT2	2.67058	1.50291	2.81387	1.61137	2.56233	2.71976	3.47152	4.46899	1.80189	2.40179	1.86614	3.70477	4.31222	3.91269	3.48136	2.88681
VCAN	1.96093	2.70288	4.85193	3.5412	2.1852	2.75902	2.13854	2.53054	1.57911	4.08933	2.6887	3.0714	2.63947	2.77121	3.34936	2.85726
IGHG1.secreted	6.35079	1.66767	4.93038	2.36821	1.9899	1.93597	2.00865	3.73621	1.05238	3.78661	1.32931	1.76497	1.85202	3.48595	4.385	2.84293
KLRC1	2.3466	3.30704	3.04414	1.76208	1.93007	1.5808	2.76641	2.23342	1.1272	3.5674	2.54997	2.01005	6.11111	3.34697	4.8645	2.83652
KDELR1	5.75487	0.928484	2.40615	3.24703	1.76246	3.23955	1.4983	4.12274	2.1018	2.39654	2.81284	2.40138	2.39584	2.21506	5.26023	2.83622
IRF4	1.41344	1.40475	4.98516	2.50652	1.58873	4.12636	2.45223	5.08136	1.98572	2.32915	2.54563	2.40122	4.32745	2.11452	2.83903	2.80675
DUSP4	1.8322	2.21668	3.44458	2.14027	3.06977	1.75489	2.44794	4.27327	1.32959	2.41011	1.17169	2.31545	2.65886	4.59737	5.0025	2.71101
TLR2	2.50379	1.8601	3.67334	2.51053	3.03794	3.01921	2.32799	2.83711	1.39031	3.00191	1.63327	2.34333	4.22948	2.89706	2.86054	2.67506
TIGIT	1.91907	1.21812	2.45734	5.7531	1.16134	2.448	1.29974	3.69843	0.976488	6.17647	3.5206	2.10637	2.82855	1.37786	2.99464	2.66241
LAG3	3.84129	3.42735	5.3038	1.63014	1.77237	1.1709	1.65359	3.91903	1.83924	2.31668	1.10706	2.1834	5.43617	3.0993	1.08999	2.65269
IL18RAP	3.54511	1.40273	3.52018	2.34663	1.83793	1.58668	0.835208	2.65445	2.43094	3.01901	2.94715	2.99806	3.31679	2.81854	3.36149	2.57473
CD40	3.27911	1.17897	3.56643	0.731005	1.01921	1.43183	1.42247	2.54992	1.87283	2.22818	1.55522	2.34989	4.55908	2.92884	5.63207	2.42034
ZNF683	2.44111	1.88697	2.71753	1.76307	1.53189	1.53908	2.30267	3.35067	1.87409	2.25064	1.08016	2.50783	3.5366	2.76463	4.60857	2.41037
JCHAIN	1.84063	3.69091	1.90288	7.11429	1.62892	1.02174	1.30354	5.22051	0.535769	3.32945	3.19234	1.25915	1.9459	0.584885	1.46536	2.40242
CHI3L2	2.29481	1.50512	2.36585	1.65369	1.4372	3.23451	1.60102	5.39196	1.67397	1.57462	1.67734	2.24164	3.58811	3.13441	2.25795	2.37548
RNASE6	2.36472	1.25247	2.24173	2.1954	1.8145	2.2948	2.58966	4.503	1.43599	2.14437	2.00565	2.3294	3.69299	1.98857	2.6	2.36355
VEGFA	3.91391	0.677125	3.37395	2.46793	1.88459	2.24034	1.11426	2.7914	1.99254	3.89258	0.801396	1.29093	2.26422	1.95811	3.41745	2.27205
TGFB1	1.51773	1.71855	1.20479	2.61104	1.51855	1.0975	2.98394	4.33673	1.3248	2.54042	1.31014	0.931289	3.41936	2.90916	4.29087	2.24766
FCER2	5.14689	1.70854	3.39315	2.5845	2.33878	2.57918	1.50256	1.56972	1.57815	2.35864	2.06045	0.630674	2.6705	1.60231	1.44648	2.21137
CLEC10A	1.32247	0.661813	1.81334	1.62944	1.20359	2.31515	1.60937	5.00754	1.33903	3.67087	1.68623	0.792557	4.7374	4.57636	0.697126	2.20415
IKZF3	3.89417	0.655508	2.71073	2.05504	2.60244	1.46535	1.53417	3.58338	1.08224	2.55976	1.22724	1.85954	3.44529	2.30099	2.02134	2.19981
VPREB3	2.05948	0.377759	3.5364	2.2579	1.96343	1.70501	1.82433	4.44815	1.47702	1.01471	1.93895	1.13248	2.80171	1.11179	5.17913	2.18855
FBP1	1.23312	1.75467	2.40834	2.8074	4.30115	1.44951	1.58317	2.29526	1.81512	1.70068	1.37176	1.24488	2.8154	1.4286	4.56485	2.18493
GCA	3.66529	0.73602	1.06608	1.63507	2.33887	1.66832	1.29945	3.32912	1.86354	1.07967	1.55396	2.81227	6.47185	2.0902	1.1372	2.18313
LAIR2	1.45252	2.55095	3.03216	1.98783	2.41212	0.616994	1.05369	3.86126	1.92296	1.92375	2.47748	2.34129	2.47558	1.91747	1.73029	2.11709
PSEN1	1.24717	1.58489	2.50916	3.4781	0.953473	1.82188	1.98321	3.30472	2.02368	1.70506	3.89863	1.13853	1.86507	1.28778	2.51359	2.08766
CAMKK2	3.424	0.995235	2.15162	2.28764	1.67515	2.28329	0.916468	3.93197	1.00662	2.22846	1.48984	1.49435	2.9334	2.30004	1.53261	2.04338
TNFRSF25	2.26491	1.55533	2.3318	2.62539	1.6182	1.64774	1.64985	2.62245	2.52421	1.84801	2.15187	1.35219	1.99782	2.77984	1.45992	2.02864
SLC7A7	1.58159	0.972955	1.87961	2.91076	3.54853	0.982491	1.28524	2.353	2.47977	2.50772	1.69561	2.41599	1.67163	1.97008	1.88341	2.00923
HAVCR2	1.37163	0.967697	1.6438	3.28209	4.57506	1.39787	1.86988	2.0714	1.09969	2.74136	1.18598	1.50987	2.43088	1.93799	1.30872	1.95959
CD33	0.939307	1.06461	1.38419	2.04854	1.99223	1.35397	2.12194	2.91713	1.54516	1.97775	1.69317	1.21189	2.7465	2.09674	3.26449	1.89051
CD163	2.64101	1.50052	2.64764	1.24833	1.87953	1.24659	1.09894	3.80192	1.32278	2.81665	1.68612	1.29822	1.82221	1.65678	1.59457	1.88412
BACH2	3.494	1.00947	2.20504	1.55586	1.15644	1.80214	1.34774	3.1718	0.539851	1.8348	1.15637	0.576412	3.3864	0.893606	3.90524	1.86901
F13A1	1.102	1.71877	1.90703	1.60668	2.9262	1.41484	0.831303	2.3094	1.53196	1.58841	0.51672	5.71358	1.46935	1.00984	2.20358	1.85664
IL15RA	3.10614	0.97663	2.79073	2.96901	2.88531	1.3503	2.05704	2.16909	0.349315	1.90772	1.40035	0.873297	1.6228	2.07184	0.787109	1.82111
IL12RB1	1.7666	1.58181	1.35049	1.3702	1.20539	3.54552	2.40881	1.34965	0.967574	0.912058	1.32429	2.41702	1.94624	2.64587	2.16848	1.79733
CD36	1.52954	0.648908	2.26954	1.18618	1.25163	1.1375	3.29448	2.15816	0.838691	1.87576	1.62687	1.02563	1.59769	2.33679	3.73851	1.76772
XYLT1	2.17267	0.581027	1.85971	1.92587	0.849527	2.7593	0.979075	3.06558	1.30131	1.91056	1.6771	2.71103	3.09975	0.923331	0.552952	1.75792
IL18R1	2.48893	0.761233	1.72405	0.914543	2.27991	2.05543	0.472163	1.37988	0.66718	1.22926	1.51543	1.49075	5.82613	1.28955	1.62223	1.71444
CD1C	0.978232	0.190756	1.40597	0.941068	1.15121	1.09833	3.99632	1.92011	1.35261	1.62665	1.88671	1.29441	3.95748	2.24417	1.30553	1.68997
POU2AF1	1.61522	1.12075	2.37356	2.16252	0.561713	2.13026	0.885551	2.48379	2.08396	0.838698	1.67615	1.16603	1.9933	1.5076	2.46013	1.67062
FCER1A	2.84506	0.918702	2.33717	1.56158	3.93378	0.687058	0.832675	1.06175	0.21835	0.967867	0.446422	1.10743	1.9997	1.09027	4.07725	1.60567
ADGRE1	1.90095	1.03888	2.07271	1.701	1.40972	1.09535	2.43813	1.61937	1.44019	2.05014	0.713459	1.21047	1.10416	2.11329	1.78943	1.57982
CCR6	2.8386	1.04207	2.04573	0.749794	1.762	2.48859	1.42403	3.24778	1.39734	1.26915	1.01381	0.851043	0.612002	0.872439	2.03994	1.57695
TCL1A	0.762597	0.804703	1.47516	3.83413	2.51688	1.22835	1.18585	1.7296	1.21579	2.09264	2.49738	0.609319	1.4425	1.2663	0.699664	1.55739
AQP9	0.916686	0.454344	1.21023	1.14494	1.21386	1.47707	1.91472	3.27653	2.4066	2.14404	0.769326	0.971981	1.05013	2.1522	1.47952	1.50548
FOSL1	1.83558	0.819137	1.64248	2.27732	1.9705	1.78621	0.753722	2.64441	1.73126	0.939436	1.21548	1.34044	1.30163	0.816173	1.42344	1.49982
NINJ2	2.1364	0.565508	1.61538	1.84449	0.412285	1.77498	0.920346	2.40008	0.607822	1.30453	1.15088	1.21382	2.13502	1.28394	2.9542	1.48798
IL15	1.16103	1.18339	3.87087	0.668149	1.6159	0.479069	1.38858	2.51192	1.33499	1.81042	0.714034	0.810433	2.65282	0.647954	1.08831	1.46253
LILRB4	0.963176	0.586712	1.21444	1.37803	1.88542	1.15991	1.43651	3.61354	0.69408	0.983291	0.987703	2.29612	2.08444	1.15312	1.42966	1.45774
IL1RN	1.38175	0.871091	1.57607	1.97235	2.29866	0.773047	1.00699	2.84998	0.543586	1.24319	1.02966	1.24032	1.77437	1.33452	1.55281	1.42989
S100A8	0.362141	0.998835	0.598872	1.98773	1.43569	2.21067	2.05521	2.50149	1.25414	0.781123	0.718563	1.55895	2.58155	1.84194	0.449208	1.42241
ZBTB16	1.44935	0.550938	0.964259	1.50018	1.63181	0.511791	1.29782	2.92751	0.60985	1.24295	1.72968	1.83873	0.804626	1.99915	1.97601	1.40231
NAIP	1.13156	0.542797	2.08748	0.725171	1.00318	1.58052	1.06695	1.9556	1.41714	2.1364	1.63783	1.41732	1.71951	1.21777	1.3116	1.39672
TNFSF13B	2.95844	0.400842	1.04538	1.00745	1.25506	1.0153	0.771803	1.12062	0.623164	1.54955	0.907369	1.18523	3.79199	1.11039	1.59216	1.35565
MGST1	0.705434	0.914007	2.24572	0.76008	0.951806	0.856553	1.73038	2.11687	1.68629	1.24708	0.819364	2.29995	1.29419	1.6959	0.857779	1.34543
BTLA	1.27477	1.89146	0.946136	2.42828	1.98123	0.530526	0.615984	1.60356	0.826334	0.844635	0.523364	2.17858	0.593774	0.932632	2.51523	1.31243
IL18	1.48284	0.362788	1.84926	1.32251	1.53982	1.50831	0.93323	1.6009	1.12759	1.12366	0.797319	0.759044	2.12749	1.93592	1.17861	1.30995
CCL2	0.694459	1.93996	0.908741	1.29527	0.990861	1.25342	0.92553	2.01779	2.73937	2.77209	0.536518	0.916834	0.932266	0.851352	0.674878	1.29662
IL3RA	1.53529	1.04018	2.24321	0.996602	0.804378	0.763094	1.63313	1.74449	1.00025	1.23643	1.17993	1.77377	0.845791	1.26073	0.997727	1.27033
FOXP3	1.96752	0.593496	0.76507	1.9176	0.654508	2.88888	1.24357	2.16786	0.198899	0.757117	0.381047	1.11633	2.42935	0.975981	0.962467	1.26798
EGR3	0.565392	0.588316	0.790194	0.629582	2.17047	0.979937	1.47544	1.06632	1.02309	2.24523	0.725678	0.766345	3.11378	1.31248	1.43481	1.25914
MCM2	1.3792	0.323108	1.29844	2.23554	1.00421	1.78264	0.983477	1.56664	0.540001	1.73562	0.788953	0.530535	1.59652	1.37582	1.71626	1.25713
CD160	1.33452	0.554395	1.14597	1.11819	1.05448	0.862722	0.669847	1.92536	0.433453	2.8162	1.24247	1.70148	1.50377	1.38669	1.03368	1.25222
C3AR1	0.89129	0.560933	2.24913	1.46516	0.974287	1.45809	0.654729	2.6823	0.631924	1.60106	1.41977	0.805972	0.823496	0.939577	1.59721	1.25033
NT5E	1.07498	0.680788	2.35529	0.991271	1.85429	0.600314	0.928024	1.51444	1.00412	1.85476	1.03134	0.875237	0.85512	1.60553	1.523	1.2499
FUT4	1.02178	0.900225	1.04871	2.04005	1.74931	1.2163	0.65552	1.50851	0.25697	1.66893	0.804653	3.0143	0.545293	0.528443	1.34972	1.22058
PTTG2	0.247599	0.358335	1.4459	2.09278	1.11742	1.09877	0.896988	1.38741	0.551813	0.79819	0.726683	0.230248	0.455354	1.22321	5.07613	1.18046
QPCT	2.14347	0.416228	0.345458	0.745368	5.10574	0.519382	1.4474	1.22063	0.520502	0.614762	0.775928	0.668469	0.741034	0.516193	1.78672	1.17115
THBD	0.575672	0.871054	2.45986	0.942186	0.841271	1.46791	0.860203	1.62038	0.816498	0.828278	0.462343	0.857349	0.961403	1.907	1.62266	1.13961
CX3CR1	1.95052	0.296528	1.53462	1.29194	1.35513	1.43936	0.642512	1.98381	0.502063	0.640539	0.714435	1.57606	1.13585	1.11274	0.82981	1.13373
IL2RA	0.383394	2.2607	1.91122	1.69489	1.2007	0.294974	0.975614	0.788456	0.308563	0.272565	1.35585	0.782317	1.19855	0.957073	2.42113	1.1204
PTAFR	1.45331	0.769144	0.852287	1.40417	0.805162	0.62203	0.692869	1.62746	0.781853	2.25801	0.731955	1.37284	1.18238	1.18114	1.00739	1.11613
ENTPD1	0.69834	1.01716	0.800201	0.82429	0.777405	1.02964	1.75739	1.24215	0.747799	0.986064	1.15802	0.89015	1.91153	1.4208	1.22084	1.09878
PAX5	0.738239	0.612926	0.788514	0.849657	0.68874	0.740267	1.1821	1.01501	1.33909	1.58723	1.31976	0.760534	1.81089	2.05095	0.928398	1.09415
CCR1	1.41658	0.84218	1.42374	0.796735	0.805298	1.6907	1.40019	1.62412	0.752263	1.91864	0.372466	0.408732	1.36096	0.68314	0.424737	1.06137
B3GAT1	0.609711	0.984813	0.67173	0.732698	1.32506	0.846002	0.88253	2.36104	0.497406	0.998284	0.461911	1.21774	0.691199	1.80358	1.49001	1.03825
NCF1	0.586371	0.861444	1.65936	0.482837	0.630121	0.867023	0.839627	2.3148	1.18703	0.756197	0.362022	0.479733	2.56612	1.16748	0.727347	1.0325
TLR8	0.625566	0.404006	1.34863	1.05322	1.34184	1.23071	0.382816	1.38956	0.54261	1.2775	0.918475	0.738633	1.70324	0.868843	1.45867	1.01895
KIR2DL1	0.806933	0.637485	3.59553	0.365698	1.88384	0.645939	0.674657	0.973104	0.695156	0.40792	0.701947	0.871942	0.712117	1.96343	0.115321	1.0034
TNFRSF13C	1.93375	0.398534	1.06131	0.667271	1.31774	0.51187	0.90555	1.0168	0.597827	0.795022	0.512543	0.941289	1.03758	1.36755	1.90282	0.99783
MZB1	0.903604	0.532328	3.15179	1.02492	0.948577	1.55485	0.458214	1.47863	0.731655	1.38364	0.446847	0.429052	0.873198	0.607618	0.212199	0.982474
RNASE2	0.64704	0.732745	1.14104	1.08673	0.604752	0.688118	0.487548	1.84492	1.52018	0.897977	0.878561	0.367576	0.780552	0.991714	1.37612	0.936371
KCNE3	0.963192	0.530412	0.585358	1.93382	0.600063	0.559397	1.37451	1.42477	0.732813	0.794909	0.335918	0.811259	0.736137	0.668607	1.46066	0.900789
CD300C	0.669417	0.764601	1.30378	1.51974	0.609257	0.799389	1.22528	0.744512	1.11005	1.11494	0.729546	0.732745	0.376996	0.614337	1.14725	0.897456
LAMP3	0.954598	0.215528	0.206335	0.606087	0.557564	0.18538	0.75582	0.580636	0.905319	1.69237	0.668414	0.605924	3.49792	1.68699	0.230245	0.889942
CD9	0.631498	0.505561	1.08478	0.535544	0.369368	0.584642	0.673262	1.29496	1.03006	0.950732	0.927802	0.773364	0.684282	1.35857	1.6094	0.867588
NCF1C	0.330797	1.0034	1.45014	0.84011	0.679725	0.73746	0.518787	1.18579	0.881856	1.00187	0.247896	0.31697	1.74246	0.96239	0.816991	0.847776
C1QA	1.50664	0.301156	0.351501	0.472803	1.43201	0.195752	0.717709	0.681229	0.120935	1.51851	0.603515	1.32345	1.39367	1.1081	0.902575	0.841971
CD24	0.512533	0.462197	2.4706	0.904463	0.507662	0.838646	0.613971	1.03418	0.369889	0.333561	0.976281	0.701248	0.486273	0.369169	0.966342	0.769801
MCM4	1.19878	0.597815	0.754074	0.502145	0.874455	0.930864	0.298669	0.462304	0.630902	0.744284	0.350015	2.05079	0.68824	0.804429	0.597514	0.765685
KLRC4.1	1.0734	0.790907	0.322319	0.663238	0.81913	0.556459	0.838377	1.34113	0.230792	0.448874	0.315678	0.817764	1.55306	0.413778	1.1635	0.75656
TTYH3	0.924042	0.384964	1.38677	0.758179	0.32456	0.861979	0.392421	0.634659	0.383496	1.00221	0.691254	1.04089	0.779235	0.6073	1.03195	0.746927
CCR2	0.5414	0.17154	0.887709	1.64317	0.170129	0.440977	1.34534	1.94029	0.351931	0.682112	0.273401	0.514985	1.09436	0.577592	0.521235	0.743745
TMEM97	1.60318	1.32297	1.39497	0.325289	0.662246	0.139104	0.27035	0.447132	0.144719	0.277753	0.249558	0.651168	2.50555	0.427453	0.31995	0.716093
BLNK	1.08916	0.461454	0.725303	0.465899	0.388667	0.52839	0.61424	0.743221	0.427511	0.959049	0.426989	0.809386	0.936838	1.27178	0.821604	0.7113
TRBV3	0.643929	0.680882	1.38986	2.43432	0.313132	0.922037	0.862638	0.940983	0.411169	0.455421	0.14335	0.414991	0.846241	0.0485894	0.0992405	0.707118
CD72	0.463226	0.23215	0.405714	1.03902	0.507876	0.498145	1.44267	1.42965	0.682245	0.253803	0.385658	0.56151	0.570254	0.990964	0.818893	0.685452
F5	1.00827	0.44587	0.58865	1.32019	0.379772	0.69329	0.122004	0.944534	1.37995	0.346493	0.260116	0.232825	1.57991	0.401742	0.510552	0.680945
CCL20	0.734771	0.199058	0.480674	1.02996	1.1732	0.336008	0.422923	1.51371	0.458337	1.43417	0.362765	0.665036	0.319143	0.491933	0.556991	0.678578
IL12A	0.267722	0.28155	0.411482	0.408021	0.967416	0.689424	0.103632	0.946157	1.15011	0.539936	1.69936	0.412089	0.899931	0.619914	0.706307	0.673537
CD38	0.999177	0.669328	0.234107	0.101961	0.332104	0.420672	0.290695	0.503316	0.399086	0.811895	0.217975	0.548239	2.33951	0.677835	0.629019	0.611661
MMP25	0.595116	0.192114	0.173602	0.472981	1.42022	0.892873	0.761804	0.303942	0.590704	0.523567	0.32313	1.02972	0.693639	0.306252	0.817383	0.60647
MCTP2	0.337614	0.463498	0.503435	0.616697	0.277489	0.852683	0.603002	0.347192	1.00035	1.43416	0.271457	0.217133	0.35366	0.681733	1.1092	0.604619
VMO1	0.823335	0.70738	0.531702	1.38805	0.47861	0.234233	0.506787	0.728216	0.385173	0.349233	0.224824	0.276491	0.628846	0.399203	0.933611	0.573046
EOMES	1.08262	0.0726445	0.101144	0.339932	0.374406	0.596679	1.03245	1.33698	0.113719	0.645514	1.00221	0.892349	0.85097	0.135518	0	0.571809
CD70	0.798069	0.173699	0.581566	0.586174	1.35113	0.640698	1.18314	0.67745	0.20605	0.707294	0.0844451	0.289502	0.744946	0.234611	0.262418	0.568079
TNFRSF4	0.0665379	0.168158	0.303442	0.0233525	1.22602	1.89504	0.806194	0.556802	0.384322	0.558181	0.42839	0.0493516	1.33513	0.038554	0.602995	0.562831
LRP1	0.305899	0.580906	0.66749	0.372036	0.663859	0.256922	0.24842	0.494825	0.782124	0.715529	0.328342	0.946259	1.10596	0.529713	0.399589	0.559858
VSIG4	0.133171	0.247239	0.271289	0.454736	1.73326	0.556816	0.564127	0.759841	0.368663	0.430643	0.952658	0.486902	0.207873	0.646744	0.557075	0.558069
CLEC4D	0.292987	0.449929	0.269031	1.231	0.400133	0.0999818	0.723171	0.361894	0.441709	0.6366	0.606104	0.0991267	0.750365	0.311326	0.728238	0.49344
GNG11	0.799163	0.215183	1.1225	0.200428	0.493375	0.317438	0.118937	0.815663	0.590705	0.700088	0.0388382	0.141822	0.465202	0.532094	0.769457	0.48806
CXCL1	0.220936	0.370039	0.386641	0.760777	0.46724	0.277758	0.381577	0.651395	0.503228	0.396376	0.427232	0.641851	0.89947	0.129892	0.780069	0.486299
FASLG	0.548342	0.477348	1.60952	0.362193	0.714644	0.310664	0.705558	0.17428	0.247049	0.146181	0.463638	0.383667	0.599315	0.404247	0.0285737	0.478348
CD274	0.424294	0.354071	0.507539	0.301138	0.570263	0.139421	0.601371	0.657421	0.355663	0.632606	0.893603	0.579895	0.207272	0.549973	0.0652359	0.455984
CD96	0.349924	0.224693	0.7805	0.037147	0.617636	0.0433752	0.0672413	0.389743	0.199701	0.352972	0.109178	0.88242	0.339822	1.5152	0.573994	0.432236
IKZF2	0.0698293	0.675303	0.393342	0.199089	0.176806	0.275694	0.493868	0.765552	0.131532	1.22084	0.035085	0.272717	0.740261	0.586657	0.119299	0.410392
TOP2A	0.123804	0.268678	0.959359	0.0728362	0.678552	0.126769	0.501672	0.316432	0.575086	0.274755	0.356202	0.584676	0.935178	0.101741	0.248371	0.408274
CCR5	0.456654	0.210331	0.360633	0.173022	0.15042	0.186692	1.22639	0.50477	0.42495	0.392129	0.352013	0.0928763	0.8912	0.231216	0.301027	0.396955
IGHG3.secreted	0.44556	0.113086	0.17412	0.0499924	0.479709	0.869976	0.0669307	0.393703	0.223248	0.264946	0.508868	0.910482	0.666911	0.327655	0.387091	0.392152
CCR4	0.491998	0.120296	0.889505	0.161455	0.284278	0.376971	0.0648971	0.764363	0.194405	0.370479	0.156846	0.626319	0.362832	0.561228	0.16725	0.372875
KIAA0101	0.386807	0.212474	1.02934	0.615909	0.0978285	0.416765	0.234092	0.284463	0.106737	0.0796166	0.139659	0.829245	0.299284	0.0482061	0.585021	0.357697
TNFRSF8	0.294497	0.0676499	0.923094	0.0869109	0.0604148	0.173938	0.376512	1.10424	0.200235	0.0976845	0.165734	0.285912	0.310959	0.478202	0.457577	0.338904
C1QB	0.522348	0.112407	0.366119	0.55989	0.494425	0.104654	0.184881	0.679071	0.241311	0.152402	0.338605	0.179763	0.531486	0.257471	0.304519	0.33529
FAM129C	0.0766857	0.116108	0.201328	0.257292	0.155501	0.991482	0.339887	0.392063	0.239994	0.263578	0.545337	0.186703	0.830935	0.336935	0.0683801	0.333481
LIF	0.133613	0.0182567	0.399373	0.268016	0.0389217	0.316009	0.54659	0.525014	0.186216	0.279132	0.40028	0.349001	0.666069	0.567443	0.295558	0.332633
SNCA	0.219319	0.43133	0.0863876	0.135678	1.33097	0.19885	0.228948	0.165517	0.227558	0.660437	0	0.284851	0.209123	0.221103	0.34538	0.316363
SH2D1B	0.211706	0.359861	0.227931	0.0547268	0.347227	0.280745	0.566262	0.727009	0.291125	0.247582	0.20908	0.0871742	0.358093	0.128432	0.597337	0.312953
BPI	1.46849	0.0567125	0.196239	0.155938	0.148161	0.130667	0.0249105	0.393928	0.39169	0.254118	0.0839853	0.322504	0.557802	0.294701	0.21386	0.312913
AIM2	0.634109	0.126063	0.722085	0.12649	0.389366	0.399179	0.0858056	0.360249	0	0.261811	0.344729	0.331939	0.453668	0.245418	0.152664	0.308905
TNFSF14	0.566267	0.0630327	0.592868	0.319814	0.18696	0.0699949	0.424059	0.407676	0.313724	0.13226	0.417252	0.0802399	0.14419	0.417474	0.215412	0.290082
LRRC32	0.239931	0.255892	0.0720388	0.158376	0.0511644	0.245924	0.588364	0.490762	0.158141	0.440724	0.319341	0.137197	0.849755	0.138349	0.0801913	0.281743
SPON2	0.34592	0.167782	0.103956	0.68188	0.395742	0.223725	0.404647	0.337358	0.286099	0.17108	0.11443	0.0282635	0.330273	0.379785	0.204958	0.278393
ACKR3	0.615109	0.240365	0.0461501	0.412083	0.472487	0.160865	0.368939	0.0688678	0.0971412	0.0536028	0.06773	0.594423	0.549653	0.119885	0.10949	0.265119
RORC	0.0103972	0.0756849	0.388511	0.10324	0.295683	0.615708	0.218749	0.3182	0.0192227	0.16281	0.206305	0.0464508	0.0326168	0.0254655	1.37433	0.259558
ITGA2B	0.582543	0.0171688	0.698103	0.0604246	0.073654	0.104538	0	0.445189	0.192223	0.809677	0.00979837	0.628941	0	0	0.216967	0.255948
TYMS	0.760103	0.249003	1.14654	0.0352383	0.0594666	0.140974	0.192342	0.0994507	0.238265	0.143555	0.214712	0.02084	0.24113	0.0858172	0.121029	0.249897
PTGDR2	0	0.035728	0.217925	0.43512	0.0745194	0.231937	0.157014	0.842508	0.256043	0.476792	0.124933	0.0863102	0.158081	0.116699	0.508412	0.248135
CXCL10	0.0103972	0.238994	0.0464489	0.0812739	0.648665	0.190551	0.100079	0.450721	0.0391235	0.0293209	0	0.499878	0.405977	0.334274	0.626384	0.246806
TGFB3	0.319312	0.521252	0.0303383	0.15165	0.2104	0.375561	0.233682	0.131317	0.110884	0.49556	0.02692	0.360251	0.373012	0.137281	0.124867	0.240152
TLR7	1.50045	0.498786	0	0.22872	0.103905	0.0123557	0.20146	0.0589186	0.0195539	0.248208	0.0314386	0.120377	0.0479392	0.0495093	0.43685	0.237231
CR2	0.0511594	0.138126	0.325127	0.286019	0.252088	0.207606	0.324726	0.627063	0.00985342	0	0.103789	0.162638	0.8112	0.15426	0.0429369	0.233106
ATF6B	0.117202	0.0923446	0.104554	0.0506204	0.404891	0.180628	0.203717	0.367861	0.0754631	0.174279	0.389047	0.457422	0.410254	0.193065	0.274982	0.233089
ADGRG3	0.0486997	0	0.133159	0.0569717	0.980789	0.152715	0	0.292056	0.0703305	0.520287	0.0733471	0.0235426	0.474852	0.543086	0.106129	0.231731
RAB27B	0.388787	0.0486431	0.207277	0	0.982194	0.221681	0.144174	0.396088	0.00951188	0.254127	0.0504569	0.0692998	0.485955	0.0737988	0.117599	0.229973
EBF1	0.223278	0.0611655	0.375166	0.101096	0.256652	0.21805	0.127669	0.379479	0.404931	0.123892	0.0382864	0.0792957	0.242213	0.51752	0.279884	0.228572
CAVIN2	0.100272	0.0812273	0.332569	0.0648077	0.425717	0.0246577	0.444229	0.289421	0.402095	0.226757	0.0616341	0.235235	0.300791	0.0640723	0.193123	0.21644
CXCR6	0.228753	0.304625	0.342321	0.276277	0.308252	0.128684	0.469353	0.396903	0.189113	0	0.0866527	0.011169	0.0442439	0.101859	0.322722	0.214062
CSF2	0	0.0533566	0.0122523	0.310354	0.487844	0.400247	0.0732323	0.0964985	0	0.104158	0.0557098	0.192087	0.274383	0.448761	0.668422	0.21182
IL2	0.20506	0.0565753	0.377021	0.556474	0.0846869	0.0477795	0.379272	0.155442	0.169968	0.200222	0.0379275	0.16784	0.351144	0.337513	0	0.208462
SLC35G2	0.368326	0	0.376659	0.0126724	0.58745	0	0.255058	0.0327297	0.131062	0.0391548	0.272644	0.12922	0.0626509	0.553288	0.119238	0.19601
TCF4	0.212746	0.0272675	0.13595	0.54571	0.126399	0.182706	0.23533	0.157656	0.330786	0.392579	0.103649	0.0547103	0.0499046	0	0.374637	0.195335
AURKB	0.48278	0	0.0314742	0.0373022	0.142603	0.293159	0.15008	0.0248711	0.101377	0.249778	0.461778	0.515262	0.0442601	0.0933291	0.190751	0.18792
PDCD1	0.39566	0.109103	0.241785	0.245748	0.225571	0.0461835	0.142449	0.160063	0.0472828	0.039377	0	0.0347497	0.194602	0.109507	0.702465	0.179636
CXCR2	1.30531	0.321394	0.0616899	0.0233503	0.117208	0.024362	0.0120901	0.159842	0.056687	0	0	0.205382	0.112183	0.0511103	0.168045	0.174577
UBE2C	0.183847	0.129114	0.580153	0.0631528	0	0.116317	0.121018	0.0162527	0.183861	0.497039	0.0720224	0.196494	0.0846458	0.0507375	0.068486	0.157543
CMTM2	0.155508	0.0447436	0.848935	0.0380425	0.0267351	0.0357923	0.117383	0.179202	0.0196342	0.0425891	0.12358	0.150175	0.190919	0.087777	0.115223	0.145083
CCR10	0.0260069	0	0.274201	0.022702	0	0	0.0825491	0.122696	0.0966875	0.320372	0.187243	0.250594	0.291335	0	0.366835	0.136082
FLT3	0.129329	0	0.0158094	0.238772	0.0129735	0	0.0599039	0.529146	0	0.383136	0.029729	0.182892	0.0997065	0.337685	0.0144953	0.135572
SH3BGRL2	0	0.0272337	0	0.235883	0.647394	0.153335	0	0.154366	0.00995492	0.127311	0	0	0.478551	0	0.145924	0.131997
BLK	0.265677	0.0265958	0	0.02476	0.378005	0.0801156	0.0227035	0.182783	0.0100125	0.0859198	0.305363	0.19966	0.212969	0.108505	0.0282552	0.128755
CCR9	0.0480282	0.0412626	0.0158188	0.0284139	0.0895791	0.071055	0	0.104424	0.169542	0.200911	0.0627511	0.599195	0.219219	0.0131748	0.253412	0.127786
TNFRSF17	0.0491226	0.0263969	0.244894	0.182181	0.0534922	0.126662	0.0453087	0	0.0629469	0.750027	0.107735	0	0.122662	0.0352136	0.0525691	0.123947
CMKLR1	0.0610784	0.366822	0.130331	0	0	0.0209064	0.146866	0.0743643	0.294219	0.404233	0.00849192	0	0.226926	0.0347107	0.051465	0.121361
IGHG1.membrane	0	0.384133	0.0782344	0.224556	0	0.171565	0.0463771	0	0.0830086	0.102278	0.0667324	0.105192	0.303857	0	0.246362	0.12082
IGHG4.secreted	0.308008	0.017176	0.477222	0.0988481	0.0641147	0	0	0.181797	0.0191217	0.146072	0.0683645	0.107975	0	0.264063	0.00982197	0.117506
MITF	0.13586	0.0778889	0	0.144811	0.0353076	0.0586166	0.505662	0.268139	0.0195931	0.081794	0.0278252	0.0876229	0	0.250656	0.0406015	0.115625
CD200	0.058918	0.0868765	0.170879	0.0390982	0	0.123661	0.113813	0.31849	0.0591992	0.0428315	0.166295	0.0230801	0.250567	0.058581	0.211856	0.114943
CCR8	0	0.0262152	0.76525	0.287723	0	0.294364	0.0126208	0.0671446	0.00946335	0.0443228	0	0.163404	0.0425152	0	0	0.114202
MMP9	0.0267857	0.035145	0.172199	0	0.0716526	0.0236782	0.411235	0.191529	0.242094	0.0668021	0	0.0325531	0	0.0346599	0	0.0872222
IL12RB2	0.0756585	0	0.239443	0.128944	0.0386437	0	0.045312	0.0722064	0.057988	0.338675	0.0739822	0.033028	0.0153519	0.0554624	0.0419662	0.0811107
CHI3L1	0.180466	0.247544	0.0422416	0.0327612	0.0487196	0	0.06311	0	0	0.0932795	0.242133	0.0465902	0	0.0881351	0	0.072332
CTSG	0	0	0.0322036	0.126138	0.0337687	0.0605808	0.124721	0.209418	0.0404049	0.078825	0.0666399	0.0239373	0.148302	0.090754	0	0.0690462
HMMR	0.0126863	0	0.223911	0.0477355	0	0.0886059	0.0355848	0.0327805	0	0	0	0.0456434	0	0.374	0.0728126	0.0622507
IL22	0	0.0353224	0.113306	0.0131335	0	0	0.0327597	0.0505539	0.068028	0	0	0	0.523007	0.0389992	0.0267096	0.0601213
CLC	0.0376547	0	0	0.114121	0.099509	0.29118	0.0609323	0.0648625	0.0419349	0.101353	0.00891651	0.0118694	0.0473161	0	0.0138455	0.0595663
IL1R2	0.0665102	0.108941	0	0.0606663	0.172424	0.0582773	0.0397614	0.035428	0	0.0437872	0.0859468	0.0817893	0.0448277	0.0949062	0	0.059551
SPP1	0.127629	0.00622317	0.0497696	0.0125532	0.0756078	0.0610354	0.13599	0.169883	0.026493	0.0416637	0	0	0	0.0638444	0.0988248	0.0579678
IGHE.secreted	0.0129105	0.0577153	0.046041	0.133712	0.00922643	0.363003	0	0.0849786	0	0.0554469	0.0260178	0.0112786	0	0	0	0.0533553
TNFRSF10C	0.18684	0.0569345	0	0	0.153894	0.114415	0.0114747	0.145603	0.039722	0	0	0	0	0	0.0397238	0.0499071
CXCR1	0	0	0.0764505	0.0785172	0	0.06009	0.0415179	0.206974	0.0496197	0.0641987	0	0.0115519	0.0250063	0.0483392	0.0255045	0.0458513
FCGR3B	0	0	0	0	0	0	0	0.174489	0.0168992	0.0291788	0.027707	0.429489	0	0	0	0.0451842
CD80	0.0256586	0.0178253	0.162507	0.0265135	0	0.0180344	0	0.0295078	0	0	0	0	0	0.0296722	0.337616	0.0431556
KIT	0.101996	0.00622317	0.0446234	0	0.119498	0	0.0116008	0.0489109	0	0.284019	0	0	0	0	0.0144195	0.0420861
CD1A	0.265738	0.00908095	0.0159127	0	0	0.0324948	0	0	0.0370078	0	0.018117	0.0321324	0.0168129	0.0125073	0.0841948	0.0349333
B3GALT2	0	0	0.0947075	0.0109109	0.0463965	0.0582431	0.0242895	0.0159523	0	0.0127475	0	0.0117405	0.153655	0	0.041437	0.0313386
MKI67	0	0.0342666	0	0.0747734	0	0.0863672	0	0	0	0	0	0.126695	0	0	0.0641387	0.0257494
IL13	0	0	0.0130691	0	0	0	0.0641479	0.0356209	0	0.0435994	0	0.0236593	0.0660357	0.0354291	0.102869	0.0256287
MMRN1	0.0250302	0.00700106	0	0.0643683	0.0265206	0.0118927	0	0	0	0	0	0	0.23547	0	0	0.0246855
NRP1	0	0	0	0.0544748	0	0.0989707	0.00855231	0.0286669	0	0	0	0	0	0.117015	0	0.020512
FN1	0	0	0	0	0.0463983	0	0	0	0	0.223274	0	0	0	0.0121237	0	0.0187864
CXCL11	0.0390486	0	0	0	0	0.0981957	0.115425	0.0159845	0	0	0	0	0	0	0	0.0179102
NCAM1	0	0.0442832	0	0.0200413	0	0.0119345	0	0	0.026471	0	0.107704	0	0.015931	0	0.0140633	0.0160285
CD1B	0	0	0	0.0641402	0	0.0490365	0.0122395	0.0879581	0	0	0	0	0	0	0	0.0142249
CSF3	0.0110903	0	0.0142943	0.0135287	0	0.0306705	0	0	0.0199243	0.0139293	0	0.0115534	0	0.0406052	0.0137508	0.0112898
IL4	0	0	0.0155374	0	0	0.113307	0	0	0	0	0	0	0.0327894	0	0	0.0107756
TLR9	0.0502873	0	0	0	0.0220148	0	0.0188151	0.0127079	0	0	0.0264748	0	0	0	0	0.00868666
AZU1	0	0.0178952	0	0.0429041	0	0	0	0	0	0	0	0	0.0435314	0.0250065	0	0.00862248
CD209	0	0	0	0	0.00922643	0	0	0.101355	0.00988353	0	0	0	0	0	0	0.00803102
TNFRSF13B	0	0.00884182	0.0158347	0	0	0	0	0	0	0	0.05592	0	0.0167071	0	0.014607	0.00746071
CCR3	0	0.0175188	0	0	0	0.0468293	0	0	0	0.015144	0.0088371	0	0	0	0	0.00588861
CD34	0	0	0.0306734	0	0.0135629	0	0	0	0	0	0	0.032899	0	0	0	0.00514235
CXCL13	0	0	0	0	0	0	0	0	0	0	0	0.0570042	0	0	0	0.00380028
CXCL9	0	0	0	0	0	0	0	0	0	0	0	0.029496	0	0	0.0139475	0.00289623
CCL19	0	0	0	0	0	0	0	0	0	0	0	0	0	0	0	0

## Sheet: HIV+ vs HIV+CVD+ feature import
	iteration_1	iteration_2	iteration_3	iteration_4	iteration_5	iteration_6	iteration_7	iteration_8	iteration_9	iteration_10	iteration_11	iteration_12	iteration_13	iteration_14	iteration_15	average
IL32	100	100	100	100	100	100	100	100	100	100	100	100	100	100	100	100
CD52	59.4971	43.8056	39.8389	54.9996	38.9887	40.0561	45.5585	44.0003	39.7111	42.0734	42.7639	39.8595	56.0218	94.409	59.9248	49.4339
KLF2	70.8344	31.8192	28.3766	45.2066	42.2612	33.1147	38.9212	43.7579	47.5371	41.7968	36.6322	27.5289	45.3598	43.7883	67.9313	42.9911
BTG1	47.0135	30.362	31.2045	46.3587	36.4067	45.7331	29.8973	38.2602	42.3493	39.898	43.6536	33.7512	49.5019	44.323	55.9412	40.977
CD74	32.4856	40.4741	35.6823	51.3678	32.0095	29.2861	33.8363	34.0811	36.3431	38.9972	42.9395	26.0474	46.3445	35.8072	44.3462	37.3365
DUSP1	33.5352	25.0211	25.4374	30.3738	29.7464	21.9547	25.2662	38.0864	27.6411	29.4272	34.4698	27.0541	32.2322	35.3639	38.5512	30.2774
CXCR4	30.1158	24.681	25.5078	29.6369	26.6582	27.1347	24.7891	26.196	29.6004	26.1777	31.0234	22.8627	30.4851	36.3356	34.7987	28.4002
SELPLG	32.9341	24.8537	21.6114	43.1854	33.9298	19.0104	24.8217	28.6282	18.6681	38.5123	25.0414	25.4024	27.1678	22.4782	26.2763	27.5014
RUNX3	25.2407	17.011	18.7975	27.9747	22.8161	24.8092	22.708	51.5995	16.4019	29.0792	27.8095	24.1891	39.9273	32.5756	28.1597	27.2733
CD48	32.218	17.982	23.5957	29.181	26.5751	24.9405	19.4208	30.3188	27.6652	24.3119	31.7579	18.9204	32.623	31.9708	31.1761	26.8438
LGALS1	22.9069	29.8191	20.8829	26.6684	30.8828	22.5999	18.1827	27.447	23.9946	24.0474	27.3302	21.4017	33.8846	37.996	30.0935	26.5425
JUNB	26.1957	20.4821	21.9345	20.15	21.6202	26.3753	16.9109	20.1539	23.6763	30.7669	37.8582	16.5746	28.4019	26.1737	35.6302	24.8603
TRBC2	24.5261	15.7146	18.3757	25.8159	25.5641	21.2417	18.7352	28.3648	21.4251	25.6657	24.3842	22.0864	25.3904	30.0429	31.5351	23.9245
DUSP2	32.8963	16.4319	19.0322	29.0069	23.8763	19.1099	16.9871	25.1984	21.5374	21.2512	25.9229	19.4585	26.7912	30.1966	25.4523	23.5433
S100A10	32.1253	18.3685	20.5465	24.5946	23.6295	17.5572	17.2676	22.2486	22.1926	27.0467	23.0508	20.7399	26.0825	27.8195	28.4486	23.4479
PTPRC	23.0185	25.4892	16.0512	44.4231	19.8147	18.4564	19.8018	20.2136	27.6246	16.2038	19.4462	18.9286	23.1634	24.1316	27.2083	22.9317
CCL5	23.7341	24.296	17.4584	28.828	24.1587	21.6727	17.6306	22.5978	21.4207	22.5124	25.2224	17.8449	23.2238	24.3958	26.7792	22.785
CYTIP	38.0066	20.4688	16.1033	26.3014	21.8158	20.8196	19.3632	22.1082	23.6424	14.8136	26.789	19.627	20.1244	29.2287	22.2373	22.7633
FOSB	21.9213	20.2345	19.6707	25.833	24.6686	17.3282	17.0869	23.3789	22.2222	20.2308	26.9738	18.2603	27.3414	28.3013	26.7215	22.6782
CD3E	24.5545	19.0628	18.6708	35.1762	27.117	19.3743	13.6887	19.7839	15.5408	23.7447	24.0119	18.7237	22.6457	23.7312	28.5613	22.2925
PIK3IP1	25.6652	14.8078	15.2116	21.027	21.6521	17.6468	17.2539	25.3201	27.2871	19.148	26.3418	15.5331	23.48	28.2799	34.0085	22.1775
CD2	22.8531	26.2911	31.7324	19.402	21.0843	17.1425	11.6179	14.7557	33.5137	22.2826	20.4209	19.8008	18.1852	19.2783	28.5798	21.796
CD3D	22.1312	14.5279	17.9914	21.2984	20.968	29.7523	15.6788	22.2782	18.2571	23.9535	22.2626	21.7746	24.2283	24.5705	27.1101	21.7855
CD37	22.0447	17.9555	19.0283	24.6121	25.7338	16.5261	16.5136	20.9664	18.1845	23.6497	20.3456	17.4676	24.1552	26.3565	28.1812	21.448
IFITM3	22.8729	12.2643	18.5852	20.7511	17.735	20.2778	14.659	19.219	20.4341	20.8069	23.1578	13.2306	29.2815	23.7114	33.4325	20.6946
ITGB2	22.8471	15.151	16.837	20.6752	21.6098	17.3911	18.2928	22.0567	18.0271	20.0109	25.2397	17.27	23.5184	23.6823	24.792	20.4934
CD69	23.3274	15.1899	15.8628	21.7293	18.877	18.2132	15.4626	21.5219	18.6769	18.5541	20.7876	18.1366	27.5376	25.4781	27.6086	20.4642
NKG7	21.9487	18.2148	19.7415	19.3891	19.5509	15.8669	14.3512	24.3927	18.3296	21.3001	21.0825	17.68	21.9675	24.9976	26.536	20.3566
SELL	20.5238	10.7277	21.9706	18.5134	12.7304	14.5503	13.5124	23.9755	20.6277	13.5509	12.6671	13.1185	28.0575	32.6361	29.2607	19.0948
FGFBP2	14.6781	27.7226	12.0485	18.0855	14.8582	17.82	15.388	21.8295	20.1993	19.4583	24.887	12.5683	17.2213	24.3741	20.0217	18.744
CD63	23.4321	18.0041	12.1564	16.434	17.6202	20.2561	13.2561	17.5896	17.5007	19.7739	20.5316	15.1404	23.7561	25.2529	18.8586	18.6375
ITM2B	19.6788	11.3616	13.888	18.4992	17.5633	16.7865	16.668	19.294	17.625	19.9006	19.5434	15.9964	19.6841	23.2128	26.447	18.4099
LCK	21.6067	8.9909	10.9379	25.6904	14.3789	14.2563	21.1544	17.8652	13.5649	20.5561	18.2814	14.8694	17.6764	32.0758	21.9642	18.2579
FYN	18.0728	14.5323	13.0769	21.7756	21.1176	12.7958	13.7982	16.6213	17.2832	20.2729	19.6473	15.628	22.0459	21.6513	20.1754	17.8996
SDCBP	25.9263	12.4563	11.2593	19.7943	20.9933	14.2572	11.4326	19.8785	14.7984	15.4938	17.0545	25.7495	14.0774	23.9162	20.6681	17.8504
RGS1	16.6553	14.4142	13.6316	23.2463	15.16	16.638	16.0569	14.4455	17.3504	15.1802	17.1093	17.4715	17.4145	20.6006	26.2914	17.4444
GNLY	16.2168	13.2345	17.3638	23.6039	16.1274	14.8414	13.445	16.1722	16.2286	19.0733	20.5248	15.1187	18.0746	23.3826	18.2014	17.4406
IFITM2	19.7555	14.299	12.8949	19.7562	18.3945	14.5351	12.1679	17.872	12.7192	16.1807	18.5352	15.5494	14.9752	20.9754	19.6395	16.55
KLRK1	10.7743	9.19442	15.8506	29.2634	15.1864	12.2443	13.7237	15.0247	14.3986	19.4069	13.0497	7.79282	22.9662	26.2728	17.7447	16.1929
CCL3	11.2322	19.1817	17.0274	15.8688	15.2636	13.4261	15.9936	15.4282	13.9336	19.1024	14.8089	12.8678	18.595	20.7975	17.9296	16.0971
CCL4	10.4324	12.8443	17.2839	21.9025	11.6664	15.9482	11.2732	13.9839	10.4961	12.5646	13.7689	16.1877	13.9998	33.4881	21.2207	15.804
CST7	18.6801	11.5822	12.8566	16.287	15.2283	12.328	14.1117	16.2592	13.8459	16.2714	17.5444	14.9023	16.5612	18.1904	19.6092	15.6172
GZMH	24.6484	10.3093	14.0758	13.6134	15.3646	14.0267	13.0142	14.6396	12.3038	16.0686	13.2048	15.7371	18.307	18.336	17.1756	15.3883
CXCL16	18.3465	13.569	8.23437	10.7909	10.7471	10.6859	14.4415	14.2382	16.8225	3.97359	24.3773	14.0948	23.3066	25.1408	21.0535	15.3215
KLRC4	11.3404	9.38115	9.74859	29.1319	17.7438	10.8343	13.9733	16.2602	13.0463	14.0191	14.4243	8.39393	25.2747	15.0864	20.052	15.2473
CD8A	19.1565	16.5144	11.8004	13.7472	14.1739	12.4138	12.5222	15.7388	15.4936	17.0774	15.8359	12.6347	16.1788	15.9135	16.9236	15.075
CTSW	14.3196	11.9891	12.714	18.2764	12.8181	12.7991	11.858	12.4208	14.8482	15.8278	13.0697	15.984	16.4403	15.0933	21.0616	14.6347
CD6	16.6747	10.6388	10.5222	16.4474	12.929	10.8025	11.1165	14.5743	13.4159	13.0003	16.8419	13.2885	18.6892	19.8539	16.9576	14.3835
HOPX	12.7045	11.2391	9.95649	19.3243	25.612	9.76912	10.1492	10.5563	8.20476	14.322	17.7271	11.2339	18.8767	15.4343	20.4701	14.372
ARL4C	14.0466	9.84207	10.6161	17.1073	13.3383	10.1835	21.5748	14.5055	13.6642	14.1988	16.8327	16.4974	12.8115	15.0078	13.4962	14.2482
LAMP1	17.6037	12.216	9.8577	13.5643	15.1114	11.4937	9.49673	17.1866	10.2269	14.3777	13.3432	10.847	12.8696	21.3257	17.8715	13.8261
BIN2	17.4402	9.11793	11.8255	14.9631	12.5131	10.9134	10.2011	14.9633	15.8966	11.8262	18.2547	10.2149	17.2144	14.1955	16.6974	13.7491
CD79A	12.1068	10.5185	9.31575	10.2299	7.88855	18.4265	20.4602	14.055	12.3017	10.2643	14.2281	6.61162	15.797	26.5997	14.9732	13.5851
SLC2A3	12.9557	8.76171	14.5964	16.1882	13.6218	15.3829	8.46354	13.7534	12.1241	11.2459	13.2203	10.396	12.3752	15.2349	19.4176	13.1825
FYB	13.5458	6.28384	13.695	16.591	22.4627	9.44071	10.8092	14.0441	13.1015	13.3451	12.0574	8.5331	12.4497	13.6244	13.4188	12.8935
THBS1	14.5316	5.28047	8.83377	12.0641	20.8128	14.4202	18.5172	18.3473	11.1072	10.9595	11.2873	9.44259	10.8791	11.0928	14.2818	12.7905
BAX	15.122	8.24748	9.70206	14.7206	15.8261	10.8368	9.22479	12.754	12.7464	12.635	14.3107	8.33702	12.7489	19.4835	14.2064	12.7268
CD44	16.4432	14.0831	9.9926	11.0114	12.2129	10.5841	8.91214	12.1039	11.8737	10.9069	11.296	12.0061	14.8574	15.1396	14.297	12.3813
PASK	8.40725	28.2283	9.1056	7.29017	7.50281	7.22683	12.894	11.5902	7.36987	12.5499	14.3631	7.67862	21.4706	12.9386	9.46988	11.8724
CASP5	14.6063	8.65761	10.5804	13.9453	11.9468	12.8424	8.30723	11.7771	9.93351	10.4858	13.5636	9.15981	12.7589	14.6331	13.2006	11.7599
JUN	15.9767	7.47803	10.1872	12.5708	11.2513	9.35331	7.81543	11.6402	10.1082	10.5268	16.7334	9.10827	13.2067	14.4951	13.4665	11.5945
PELI1	11.919	12.5626	5.57436	7.74699	9.54582	14.258	10.7468	6.22074	12.3537	16.9312	11.3098	7.30151	12.7846	21.1109	12.1383	11.5003
RPN2	15.2014	9.81891	8.56125	10.1673	10.4316	9.54475	8.92658	11.7003	11.934	10.4355	14.0261	10.8363	13.0508	13.0898	14.0796	11.4536
CD79B	16.6275	21.186	16.2804	19.8194	12.3581	8.80907	5.15682	7.95649	14.1789	9.50192	6.92472	6.27279	7.63069	12.6675	4.90752	11.3518
FCN1	10.6056	7.28897	8.7464	8.70486	15.2935	8.7986	6.26915	12.4865	9.76078	19.1673	11.3557	10.9921	13.0902	10.2082	13.2625	11.0687
IL7R	14.1818	7.66751	9.4086	12.8825	10.569	9.5594	9.04936	10.1266	8.86258	9.40562	9.78637	7.56883	12.1607	16.6	16.9032	10.9821
CD8B	15.7875	5.86414	9.29113	16.7926	9.2208	7.43041	9.49029	12.4245	12.9364	12.3337	11.1949	7.54633	10.5824	10.4786	13.35	10.9816
TNF	8.6102	5.61453	11.7382	19.5408	11.5949	6.7949	7.17212	22.4128	9.69661	10.1522	12.6548	7.87059	7.32479	11.0337	12.2365	10.9632
GZMA	14.2345	9.46136	9.71418	12.9895	12.1596	9.19336	9.82097	9.22907	9.24505	9.77161	8.95514	8.96553	12.4895	11.2231	15.3493	10.8534
IL23R	12.267	6.41469	7.75507	10.9847	13.4038	6.42083	10.3151	17.314	11.0369	13.1848	8.89049	7.73322	7.85766	15.9498	11.5748	10.7402
CD5	14.021	6.81239	7.73698	10.7545	9.22614	10.414	10.6844	9.58082	10.038	12.0468	10.626	8.94947	13.5862	14.1391	11.7808	10.6931
YBX3	11.8908	7.68008	8.0305	9.10734	9.45949	14.3638	8.75262	10.9168	9.84529	11.1356	16.4553	10.1841	10.2609	9.95486	12.276	10.6876
XBP1	12.4808	9.83943	10.1008	8.66136	11.5217	12.4966	7.29709	8.49351	12.2194	11.8581	10.8103	7.83079	9.97893	18.0923	8.36822	10.67
CD83	14.892	9.78857	8.59626	15.7041	9.3866	7.00554	8.49751	8.98993	9.81237	9.72303	9.86289	9.87297	13.169	13.9153	10.3973	10.6409
C10orf54	11.7333	8.17922	8.66963	11.8673	10.1592	9.65963	7.82015	9.88717	11.0056	11.0739	11.0933	8.86364	9.55974	14.0193	15.9137	10.6337
LGALS3	14.0259	9.5017	6.21109	10.0382	9.85354	6.4941	8.69131	10.0565	11.9651	6.97935	11.6136	7.70274	9.00171	19.1647	16.5962	10.5264
IGHM.membrane	16.1027	8.04999	7.98533	11.7268	15.8835	7.25183	7.57211	10.2801	5.40025	10.3084	8.91145	10.0607	10.5773	9.47929	16.674	10.4176
MYC	11.8158	7.89472	19.5732	10.7736	11.1348	8.63497	7.36687	10.1203	7.95466	9.58633	10.8139	10.7986	9.88017	9.76077	9.19988	10.3539
S100A9	9.81979	9.36696	15.3491	9.2553	12.4192	6.80057	7.7825	11.0932	7.90566	13.7818	9.92709	9.27475	10.7821	9.84703	9.89158	10.2198
TKT	15.0062	8.66698	8.6371	10.0327	9.30081	6.32534	7.73633	7.79912	8.50224	10.8148	11.0313	9.33581	13.0385	11.3383	13.9977	10.1042
CCR7	11.7327	8.6374	8.44104	8.13525	6.95982	9.27767	9.01066	26.0277	12.1182	6.73755	6.901	6.36877	12.5436	8.94236	9.30906	10.0762
KLRB1	11.2333	6.87294	7.29142	9.88394	8.21055	11.1677	9.49389	10.7118	9.78201	10.2046	9.1168	7.67413	9.87722	14.067	13.06	9.90982
ANXA5	12.2294	8.5312	7.22253	11.1802	9.17604	9.924	6.76435	12.6232	9.06695	9.8518	10.6573	6.94919	10.8681	11.801	11.6664	9.90077
IL2RB	13.4715	7.63884	9.17047	10.6507	9.66518	6.46403	8.61155	9.50671	8.09762	11.139	9.87199	6.19693	13.7715	9.62628	11.9045	9.71912
GLUL	9.56193	8.08113	6.10457	9.21583	9.74414	9.6247	11.1082	11.0077	11.0105	10.2025	10.3205	8.5692	8.86213	11.1393	10.5659	9.67455
LAT	8.52941	7.37161	8.25227	12.4676	10.2811	10.328	5.38285	9.66754	10.7937	10.7907	11.6801	7.30247	7.65666	9.70745	13.0147	9.54841
FTH1	9.55321	8.31305	11.7198	9.23048	9.04797	7.98859	7.35528	7.55974	8.49153	14.445	10.8917	7.97413	9.19583	11.3319	10.1103	9.54723
SRGN	10.5491	7.10735	7.31682	10.9185	10.8717	10.0196	9.06189	12.4451	10.0383	9.22598	8.86828	6.23466	7.89219	10.6546	9.71072	9.39432
FCGR3A	8.82602	10.4912	6.47113	8.46575	7.77337	5.92115	8.07638	8.26881	8.98142	15.5713	10.3488	10.068	7.90892	13.4743	8.64551	9.28613
CXCL8	9.53392	6.62425	6.6811	10.7139	9.14324	7.75815	6.4902	10.3449	6.96531	10.5052	10.2608	9.39249	9.15057	11.1224	14.0779	9.25096
TNFSF10	14.2902	8.5452	8.17326	5.7852	6.16445	4.55129	9.80474	12.3286	8.65345	8.32244	13.7156	5.39351	9.34036	8.8311	13.1751	9.1383
IGKC	8.55879	9.34988	4.46153	7.088	10.8419	5.98502	5.14141	13.211	12.9184	11.0449	16.0765	5.22746	7.23772	9.0838	10.2563	9.09884
GIMAP5	10.7379	8.77787	6.51433	16.9033	4.69649	6.91296	5.28891	12.7265	6.57046	7.31576	10.5431	5.03017	11.9013	5.76933	16.2108	9.05995
NAMPT	10.4713	8.57083	7.75201	9.77393	10.1361	5.85624	8.07542	8.66207	7.71423	7.76152	13.4104	6.74008	8.59124	10.968	10.596	9.0053
ITGA4	10.2822	4.71875	6.97672	11.8208	8.81299	8.68934	6.73231	9.33249	8.949	9.31563	11.7553	5.84421	9.09116	9.90072	11.2753	8.8998
IFNGR1	7.92057	4.33488	9.8402	8.84985	8.05223	7.26888	9.3462	6.72373	8.21608	8.39635	15.8624	8.75768	7.0272	11.5633	11.2154	8.89166
FAM65B	15.6912	5.14316	8.55515	7.78837	10.8024	7.10786	10.3127	7.23563	6.07072	7.74717	6.3321	7.15135	11.2421	9.86459	11.8719	8.86109
CD247	8.433	6.69767	7.78814	8.75048	7.36921	6.20826	9.49954	8.15874	9.19181	12.393	7.70679	7.5609	7.89808	12.3006	12.6008	8.83713
PDIA6	12.0549	6.26859	7.70455	7.97073	6.98739	7.14552	6.5614	9.26411	6.5848	9.20713	9.38535	7.94187	12.6863	10.672	12.0713	8.83373
LEF1	10.7474	5.84335	6.08257	9.97159	7.81146	6.78652	8.00941	8.57452	10.6418	8.42517	8.44051	5.87896	11.3523	12.1668	11.6634	8.82638
CXCL2	11.7116	4.86596	5.3925	7.3748	10.1486	6.68362	7.16981	7.58764	9.89151	12.9492	9.69072	5.66934	5.81218	7.15522	18.6644	8.7178
LAP3	8.0789	13.1192	6.17741	7.25698	8.50279	7.80973	7.03378	7.65084	7.86721	8.21636	7.59749	9.8035	10.6945	9.2529	9.89498	8.59711
CTSA	17.2905	4.29971	5.37629	8.06735	8.43733	8.61273	5.94763	7.95073	8.79126	8.54369	10.319	7.00979	9.20171	7.80334	9.78935	8.49603
LYN	8.10026	7.79975	5.66407	10.7898	7.59684	7.33674	8.44681	7.2897	9.14211	7.88957	10.519	7.06044	10.6791	8.58181	10.4612	8.49048
TRGC2	8.20655	5.14392	9.86149	7.78859	7.26798	6.81822	10.169	7.83557	8.4717	11.4128	7.54599	7.57835	10.4905	10.5242	7.87852	8.46623
CXCL3	13.4155	4.24411	3.44186	7.33594	10.0831	11.6169	6.70482	8.26579	9.56564	7.6544	7.9382	8.06533	7.65781	7.04966	12.7284	8.3845
PXN	7.00517	9.63538	5.86214	7.37961	10.4759	7.36561	7.17298	8.75321	7.75609	6.93496	10.9357	6.40078	8.52671	9.82657	11.5997	8.37536
CBLB	9.58607	5.92225	6.09385	12.1192	6.90114	6.99699	4.83965	9.27989	8.44439	7.52187	8.62454	6.38099	8.718	11.6106	10.4002	8.22931
GZMB	9.68554	5.65824	7.03804	8.01501	7.62859	5.83514	6.61209	7.58215	6.61475	6.94447	7.77616	6.5845	7.94394	9.3298	13.8862	7.80898
ITGAE	10.005	5.74616	7.80591	8.16826	9.04165	5.99131	7.01711	9.6054	5.62085	6.52512	7.659	8.13637	6.33708	9.06721	10.0964	7.78819
ADA	9.12997	4.71129	6.55888	7.39876	7.73948	5.79803	7.48145	9.6155	7.73395	7.45272	8.18793	7.10671	7.21147	12.1738	8.2065	7.7671
IL4R	7.96737	4.33441	6.81437	6.11302	6.17543	5.27809	5.61303	8.52855	6.7227	9.90356	8.40513	8.43583	7.88539	10.4375	10.962	7.57176
VPS28	7.54775	5.7192	5.7654	8.92089	7.95687	6.35334	6.91701	6.0183	6.12626	8.40329	8.0523	10.4925	8.22916	8.78238	8.09835	7.55886
STAT5A	6.8216	6.39333	6.20387	6.16406	11.4153	5.76482	7.32636	8.27968	5.27999	5.73472	7.7241	6.55095	12.9625	7.45084	8.2461	7.48788
BIRC3	4.51796	7.28961	7.05452	9.01414	17.4348	4.56195	5.92036	6.42097	6.34383	6.16016	6.12831	8.02044	8.4917	7.72137	7.19884	7.48526
TCF7	6.46497	5.36307	7.875	17.3942	9.24902	4.59205	4.14284	6.20649	4.97332	8.7705	4.6879	6.23988	6.54028	13.219	6.48776	7.48042
PLIN2	6.42277	4.31	6.78652	8.14855	9.20605	5.97641	6.71641	7.18366	8.01175	6.78674	10.6244	4.53499	10.0598	8.55907	8.5217	7.45659
SOD2	6.21908	4.02677	3.40478	7.01024	12.2495	6.52726	7.22769	12.0399	5.00184	7.36458	8.61542	10.8599	4.89443	8.47538	7.83868	7.45036
TARP.refseq	7.75556	5.36134	5.56256	7.48532	6.22656	6.03814	6.49455	6.9931	8.76749	11.3471	6.34727	5.85179	10.2818	10.8619	5.78717	7.41078
CD4	10.1561	6.55436	6.30553	7.69832	6.39294	6.08837	5.25743	9.27521	6.65198	5.97649	7.4245	7.68004	8.90298	8.79162	7.81377	7.39798
EGR1	7.46142	6.26969	7.03459	7.88209	7.46018	4.32447	7.2404	7.56012	7.40373	6.06121	9.18744	6.78134	7.22443	9.947	8.64297	7.36541
CD27	9.92327	7.107	5.86283	7.74147	5.02508	6.22119	4.76614	7.20913	5.05467	7.68545	7.59366	6.5087	6.8513	13.7207	8.36209	7.30885
GIMAP2	8.02793	6.35769	7.63894	7.83663	6.98387	7.8302	5.40328	7.09823	6.67622	7.10689	7.50243	5.50928	6.22442	10.0179	9.26708	7.29874
BCL2A1	7.9686	5.24171	6.46026	6.41443	6.70139	6.54572	7.23562	7.31154	6.54887	7.28259	8.75934	6.42613	7.38205	8.99019	9.1769	7.22969
IGBP1	8.68181	6.44611	5.52723	8.39802	7.0597	6.26319	5.82646	7.41638	6.5409	5.58623	8.06751	5.49149	8.41499	9.923	8.38066	7.20158
FCER1G	6.98101	6.67299	6.19396	7.47537	7.47011	5.47182	5.20415	6.41658	6.05214	6.16648	9.16551	6.10966	9.13798	8.75536	10.3648	7.17586
IGHD.membrane	3.69626	4.41265	9.86405	4.59273	4.71893	4.43125	4.86275	9.59512	7.38074	17.135	5.13123	3.4464	7.61476	7.44165	10.7166	7.00267
LGALS9	11.8283	4.42777	6.11003	6.07126	7.89175	7.76246	4.91875	6.13434	7.56244	6.12256	6.63379	7.20779	6.87349	6.04786	9.02	6.97418
PRF1	7.77805	7.23306	5.49403	6.71218	6.53353	6.05341	5.96132	8.98616	5.0161	7.90492	5.07243	8.55578	7.69638	6.49275	8.47511	6.93101
LIPA	7.63384	8.38115	5.04504	7.69633	8.31668	6.62279	5.73693	6.83597	5.46178	6.21514	6.40926	5.00936	8.30508	8.42652	6.99188	6.87252
PIK3AP1	6.16717	4.50668	7.21509	11.1986	9.35216	5.26332	4.04377	6.73224	4.65521	8.9495	8.55642	7.26461	6.07923	5.31602	7.63509	6.86234
STAT3	8.92191	3.21866	5.59341	5.66414	7.33038	4.48996	5.28901	4.89737	5.16443	6.5976	7.3218	4.53612	5.84573	15.4075	10.8807	6.74391
GZMK	9.20269	10.0707	4.95104	7.89208	7.06789	4.15659	5.27586	5.10857	5.15916	5.18073	11.0567	6.41859	7.41291	5.31094	5.65836	6.66152
R3HDM4	8.22563	4.40918	5.23498	7.89288	5.85867	6.57928	4.99051	5.62528	4.99146	5.66279	6.52656	6.59887	6.25322	12.0239	8.60495	6.63188
TRAT1	6.76111	5.78081	3.99697	6.07272	7.79735	4.73278	4.88054	7.29878	7.81193	5.71428	5.76689	4.50597	6.46364	12.4084	9.20593	6.61321
SYNE1	10.3203	5.10007	6.51741	5.42349	7.34531	5.93278	3.872	6.67378	7.37751	5.90304	6.36468	4.44384	7.94105	9.26288	6.27617	6.58362
NR4A1	6.04232	6.59382	4.97393	6.53535	5.60166	5.93986	7.92153	6.41586	4.70472	7.53947	7.32467	5.78829	6.95725	8.51368	7.27084	6.54155
IL1B	6.02158	4.17317	4.77763	5.94875	5.03197	5.85952	4.77174	7.86752	6.21204	3.72006	6.6398	7.17071	6.74166	8.7509	13.4852	6.47815
CNOT2	6.64005	3.70352	5.02158	5.31854	7.77575	5.33044	4.07646	7.54115	6.76986	6.23593	7.18326	7.02216	7.85372	6.58679	7.0735	6.27551
TBX21	5.97397	3.71495	3.92322	6.57069	6.65481	7.08346	7.56718	4.88733	9.50402	4.74373	7.89266	2.68691	5.36645	10.1993	7.08842	6.25714
IRF8	5.28955	3.68814	5.04645	5.63172	9.72532	5.9893	4.43434	7.26183	6.94151	4.68256	4.6336	4.05759	7.12785	9.3048	9.1002	6.19432
CD7	7.25117	5.28687	3.6026	6.18078	5.75003	4.15567	3.67391	8.15626	5.61652	7.24154	6.17414	5.09827	6.32636	6.45618	10.3999	6.09135
APOBEC3G	5.50328	2.90755	10.2204	7.97978	6.19618	4.37128	4.41795	7.28904	4.40354	5.37241	6.41442	5.26852	8.88224	7.46447	4.56372	6.08365
IKZF1	6.42146	3.29953	4.64235	5.72035	7.9859	9.60161	3.31712	5.09747	4.65153	5.20246	4.8225	8.41648	8.13598	4.55919	8.79893	6.04486
IGLC3	4.33971	4.8369	7.79499	8.52336	7.24072	4.05804	3.57885	5.81031	4.06564	5.29363	5.6479	9.71548	7.3852	5.84667	6.33356	6.0314
DOCK8	5.91758	4.82704	4.5933	7.35613	8.23845	4.76374	5.58034	6.09477	5.27912	5.03403	6.72215	4.57383	5.12876	9.19723	5.67712	5.93224
ASAH1	7.56977	6.15758	4.64503	6.4903	7.48164	4.17038	4.2302	5.26994	4.21858	4.9398	5.44181	4.79646	5.04981	9.80298	6.21045	5.76498
PRDM1	6.05283	4.26921	4.49362	6.5736	6.80707	5.28285	5.26993	5.71017	4.1566	5.53623	6.73221	4.7221	6.56784	6.43116	7.53119	5.74244
GNAI2	5.64644	3.56513	4.17249	6.62092	5.55288	5.046	5.97978	6.48754	5.50941	6.09191	6.73549	3.99869	5.90253	8.10142	6.17564	5.70575
NEAT1	6.64617	4.99966	5.41542	6.08883	5.93665	5.35024	3.4935	6.29158	4.60709	6.66231	6.29632	4.98561	6.32124	5.75973	6.20292	5.67048
MS4A1	4.11461	4.83016	4.02504	5.78096	3.71648	5.90963	5.8929	5.38845	6.02472	13.4797	4.39978	5.06962	6.25895	5.51619	3.64424	5.60343
LYZ	5.4567	4.49897	4.8484	6.61742	4.83946	4.34954	3.97544	5.88003	4.88188	7.46291	7.48	4.69413	5.56513	6.20311	6.16317	5.52775
C5AR1	5.32061	2.7874	4.61349	5.34127	6.04077	8.22307	3.32425	6.28855	5.58567	6.15704	5.96673	3.64994	4.79208	5.51213	8.18166	5.45231
MNDA	5.35112	10.5187	8.41059	6.52486	3.75798	10.291	1.83884	4.70668	2.39307	2.2392	4.65395	1.84256	6.94705	9.07855	2.84742	5.42677
LILRB1	7.77075	2.74467	3.68266	7.86001	7.02787	4.37155	5.05857	5.10243	4.00412	6.37496	5.60723	3.77032	4.08457	8.95103	4.72192	5.40884
XPO6	7.81797	3.41468	3.07872	6.62141	4.71821	4.46251	4.42821	4.81917	5.7722	9.43169	4.49855	4.07323	5.93393	5.69339	5.53769	5.35344
SYNE2	8.05883	3.30397	2.40395	5.42366	4.0667	5.0204	3.86774	6.76504	5.28861	4.95709	4.0396	4.27947	9.11002	7.85792	5.64571	5.33925
ITGAX	6.84507	4.41842	4.35511	5.13759	5.4151	3.25602	3.96679	4.72026	4.68953	5.36378	5.60611	5.52918	5.33209	7.19133	8.13347	5.33066
STAT4	7.78898	3.50897	5.6328	6.65936	4.49651	3.30528	5.29013	4.79185	4.33173	4.96706	7.10771	3.4759	6.51287	5.89319	5.64224	5.29364
IFNG	5.97357	3.50918	3.82899	5.36899	5.76982	3.64018	4.13412	5.4604	5.08599	6.5099	5.06828	4.76541	5.03869	8.90463	6.07567	5.27559
CD14	6.99609	4.97449	4.2382	6.62051	4.68167	2.85253	5.30595	4.08814	5.86964	6.15534	6.51736	3.08202	5.38036	6.21314	5.29215	5.21784
BCL11B	5.56544	3.03107	4.29892	8.03636	5.53237	5.15386	3.48501	6.10092	4.22771	4.16614	4.32433	3.692	4.82578	7.81521	7.16448	5.16131
ICOS	7.02535	3.57944	5.77049	4.57866	4.71956	3.69647	3.85246	5.32053	3.29732	4.32665	5.74909	4.42218	6.80058	5.99209	7.9322	5.13754
ACSL1	5.76959	2.94381	4.13011	4.03855	4.98587	3.893	3.35196	3.63418	3.37646	7.39466	5.84224	4.28695	5.59217	8.10185	7.47704	4.9879
S1PR5	5.51271	3.52852	4.11693	4.92025	5.04263	5.26914	3.9387	4.09631	3.39582	6.33391	6.8223	4.67736	3.18113	6.26721	7.51835	4.97475
FOXP1	6.02829	3.83169	4.21945	5.36281	5.32393	3.89068	3.89241	4.9179	4.36309	5.39901	4.31631	4.01924	6.71511	6.4494	4.08151	4.85406
SAMD3	5.10182	3.11474	3.19531	5.82244	5.19491	3.82905	3.53257	5.22706	4.37268	6.25974	5.01708	4.81592	6.25627	4.82302	5.69988	4.8175
S100A12	6.57496	2.95055	3.8197	5.55349	3.75069	4.37723	3.69397	4.56565	4.41514	5.34778	6.76099	3.53057	3.73844	5.67747	6.90906	4.77771
TIAF1	4.69717	4.91016	3.39041	4.62296	5.40574	2.72383	3.89091	6.27354	4.10639	5.8241	4.8759	3.85223	4.22498	6.02548	6.49634	4.75468
TRIB2	6.38167	4.21292	3.82842	5.37414	4.87869	2.95252	3.13601	6.87685	4.37472	6.50595	4.8779	3.81507	4.00841	5.23551	4.53196	4.73272
SORL1	5.30101	3.43833	3.41713	4.2022	4.72732	3.37793	4.042	3.79499	3.81953	5.00575	5.46326	5.53007	4.55001	5.52298	6.72876	4.59475
KLRG1	4.14957	4.31066	7.44424	7.1876	2.77483	7.56199	1.96975	2.93298	5.34399	3.85501	6.49977	3.00952	3.41972	4.98788	2.98958	4.56247
TSPAN32	3.80136	4.9588	3.22951	3.02992	3.47929	4.76976	4.11609	7.46617	3.65724	4.63642	3.87123	4.6637	4.05706	7.53021	4.42524	4.5128
STAT1	10.8832	2.05125	2.67338	4.88983	3.33896	4.28081	1.57835	4.02268	4.08381	3.9468	3.98957	3.34712	6.19414	5.3209	6.48074	4.4721
ITGAM	5.04662	3.4799	3.72537	5.1953	6.37411	4.85116	3.163	4.84274	4.0766	3.77123	4.09461	3.69803	3.31841	5.91186	5.46732	4.46775
CTSD	5.13021	3.06286	4.21423	3.52818	3.34055	3.31891	6.79036	4.55852	3.70952	4.95973	5.99495	4.02243	4.78499	4.06996	4.3712	4.39044
CXCL5	8.48832	1.54767	2.96415	4.48503	3.64103	5.51942	3.14054	4.89127	3.03174	2.75038	4.75279	2.61688	4.97815	4.13926	8.72568	4.37815
RORA	5.7061	3.33542	2.84984	5.45172	3.66033	5.3771	4.51865	3.49458	3.38201	2.96805	4.74414	5.94423	3.33507	4.77662	5.81588	4.35732
APLP2	4.50973	3.21328	3.75985	4.46905	3.44099	3.33169	3.57737	4.56894	3.8156	5.22326	4.33445	4.58757	3.85929	5.02759	7.45943	4.34521
IKZF3	3.47503	1.90267	3.78431	5.35356	4.46757	2.9887	2.96679	2.34705	3.96493	8.95737	2.92568	4.45967	5.22903	7.90263	3.78427	4.30062
IGHM.secreted	5.66454	2.5738	3.26169	3.85841	4.72335	4.80153	3.53099	4.74413	3.58724	4.27842	3.75738	2.61814	4.47866	4.01361	8.22004	4.27413
KLRD1	4.78329	2.45145	2.96426	4.40727	6.6178	2.63652	5.19045	6.1891	2.40582	5.01665	4.96283	3.93851	3.50318	3.53123	5.07251	4.24472
FAS	5.90039	4.2918	3.16662	8.98423	3.22927	4.73731	2.5526	2.42755	4.89779	6.83049	3.50018	2.98662	3.32113	2.44568	4.25461	4.23509
ICAM1	4.21285	3.46548	4.1718	4.09743	3.70678	3.84955	4.09602	4.24112	3.77978	5.17109	4.63178	2.74384	4.6321	4.5656	4.43484	4.12001
VCAN	3.07834	10.1474	3.63997	12.931	2.77762	2.44804	1.33306	2.36936	2.46352	4.08085	2.86449	2.52782	2.49835	4.11778	4.32912	4.10711
IER3	5.30959	1.95314	1.73293	6.65327	4.66073	3.08836	2.66994	2.95339	6.70755	2.63234	5.30547	3.65435	3.09685	4.14782	6.6096	4.07836
CD300A	3.41299	2.65092	2.8611	6.50839	3.51631	2.85002	2.82574	3.46264	4.52682	6.39631	4.92948	5.38144	4.20113	3.97819	3.1852	4.04578
ZAP70	3.7836	2.73312	2.54173	2.93409	4.82878	3.82363	2.81024	4.51371	3.84748	3.70516	5.22664	2.84627	4.5721	7.8287	4.17633	4.01144
TNFSF8	3.94609	2.31908	3.91353	4.82496	3.20073	3.45253	2.70791	5.20634	3.72839	3.80584	4.29119	3.79791	3.60564	5.2279	4.7678	3.91972
SCPEP1	6.36598	2.11314	3.36525	3.32484	4.3527	3.0351	3.37163	3.39144	3.30309	4.73636	3.38703	2.92096	4.49075	3.84968	4.10304	3.74073
TRDC	2.59695	2.66702	2.08694	2.6916	3.32998	3.60601	4.83633	3.18157	2.84061	4.50795	3.90956	3.6283	5.11642	4.39185	5.3077	3.64659
IFITM1	4.48074	2.64502	3.41419	5.08515	3.5936	2.71671	2.01188	3.39684	3.1676	3.96362	2.96548	4.78452	3.74648	4.31823	3.68313	3.59821
CXCR3	3.52135	2.36036	2.59352	4.23939	2.34917	3.15181	2.65773	5.40043	4.61745	3.50406	3.55113	2.66598	5.15064	3.02133	4.14244	3.52845
FPR1	4.11246	2.64397	3.23512	2.51604	4.0607	3.2212	2.36002	2.75623	2.7722	4.30444	4.92893	2.80059	3.14134	4.2926	5.75128	3.52647
BCL2	3.36832	2.24775	2.17328	4.86032	3.69951	3.35252	4.36416	6.56522	2.47592	2.81747	3.39178	1.7464	2.98334	4.68142	4.12599	3.52356
SLC25A37	4.6412	2.66251	4.18074	4.30373	4.37871	3.56208	2.32451	4.05117	2.65969	3.10309	3.81776	2.27514	2.51387	3.99689	3.97242	3.49623
G0S2	3.55495	2.26504	3.10332	2.59943	4.29757	2.38567	3.28998	4.20205	3.29669	3.11466	4.42205	2.16831	2.16634	4.72095	6.46592	3.47019
LY86	3.33991	2.12362	2.87504	3.59138	3.90787	2.58851	3.55549	3.17617	2.95025	4.28262	3.71263	3.99676	2.73267	5.3221	3.61103	3.45107
PDIA4	4.98727	1.88921	2.14692	4.47615	2.22875	4.24255	2.10134	2.49923	2.25638	4.79802	3.64602	3.11561	3.14261	4.886	4.42072	3.38912
IGHG2.secreted	2.74699	2.54839	2.35662	1.98953	3.40071	3.39987	1.2619	3.8635	2.5358	5.0994	3.46591	2.14874	3.77247	5.75923	6.07105	3.36134
CD3G	2.72694	2.71481	2.36772	2.75984	2.85277	3.71428	2.88535	4.33809	4.10123	4.02631	2.84577	1.66987	2.70233	5.30311	4.8628	3.32475
ADGRE1	4.23014	2.42763	1.80339	6.20617	3.30901	1.76884	2.53203	2.48821	3.61074	1.37375	2.54766	3.90768	4.18123	2.56481	5.79238	3.24958
TNFSF13	3.70401	2.04776	3.00437	4.34504	2.7205	4.16014	2.3279	3.46163	2.4837	3.00018	3.97179	2.53163	3.5234	3.53069	3.89808	3.24739
TGFBI	4.10909	4.22612	3.39271	3.96689	3.21417	2.79328	2.44387	2.81803	2.88312	3.98019	2.7083	2.32745	2.69163	3.43661	3.27158	3.21754
CD22	3.50424	2.26443	3.64829	5.30867	3.074	2.20256	1.81443	2.36512	3.06681	3.3531	3.1324	3.29716	4.278	2.85126	3.51553	3.1784
IL6	3.88379	2.09559	2.22889	3.24057	2.96909	3.18996	2.84222	1.59958	2.45394	2.33527	3.61525	2.68278	3.78512	4.18673	6.5033	3.17414
CD28	2.79046	2.45387	2.20137	3.83216	2.96829	3.01007	2.91569	2.82378	2.98657	3.67547	2.97786	2.04786	3.50053	4.82414	4.22259	3.14871
TXK	2.86254	3.62327	2.09008	3.62996	3.08063	2.19309	1.7393	4.48212	2.58045	2.48512	3.18272	2.62215	3.25355	5.39506	3.08331	3.08689
STAT6	1.77355	1.65431	1.86863	2.57135	1.56111	2.79717	2.21364	2.40833	7.53768	2.56627	2.9943	2.63664	2.27718	5.24714	5.7959	3.06021
CLEC4E	3.26126	2.47655	3.15522	4.55883	2.22038	2.94561	4.17382	2.38428	2.00793	2.83038	2.84005	1.87541	4.56522	2.65075	3.74379	3.04597
CD244	5.87325	1.75488	2.49744	3.20624	2.3538	2.18505	2.04107	3.03393	3.5036	3.2137	4.25742	2.1573	2.65625	3.32209	3.51804	3.03827
VNN2	2.52502	1.74396	3.36562	4.64294	1.72133	2.22588	2.41103	3.73947	3.63217	2.29872	3.43933	2.04711	4.29698	4.23527	2.56748	2.99282
CCND2	4.39279	1.81017	2.05663	4.06953	3.77464	2.68177	1.92492	3.05848	3.52035	3.12898	2.17901	2.07035	2.92366	2.88029	4.0865	2.97054
TSPAN14	3.16722	1.19167	2.02952	2.63802	2.75475	1.96177	3.97635	4.20193	2.47514	1.92374	2.58636	2.8915	2.53187	6.61199	2.93038	2.92481
LAG3	5.31365	1.39315	2.00097	2.12558	3.29618	3.12364	1.83077	2.64683	3.18214	3.88931	2.11881	3.90684	3.10646	2.62178	3.08693	2.90954
MXD1	4.50355	2.66491	3.13379	3.07443	1.97225	2.50874	1.81749	2.58821	1.36002	1.63434	3.50611	3.56714	2.62809	4.25741	3.97993	2.87976
BCL6	3.99755	1.37855	2.55769	1.90289	2.41648	1.91615	3.49182	2.76373	2.16291	5.16159	4.21485	2.0181	1.95192	3.59006	3.34237	2.85778
LAT2	2.64404	2.07032	4.6921	2.38245	1.89831	2.23967	2.16651	3.18558	3.5651	1.54091	2.90719	3.17937	4.29414	3.51837	2.57063	2.85698
LTB	2.9921	0.930092	2.19699	1.60918	3.90022	1.73803	2.26866	3.76328	1.94269	2.63073	4.80288	4.00707	3.71027	2.7822	3.06056	2.82233
RASGEF1B	4.00638	1.3389	4.14971	3.23534	3.21682	2.21043	2.59961	1.92727	2.06184	2.67594	3.59129	3.17247	1.82139	3.20934	2.88381	2.8067
SPN	2.64647	1.96835	2.00402	2.72239	3.16798	2.71956	3.11033	2.43288	2.24479	2.27862	3.42923	2.2688	2.68325	4.0653	3.75018	2.76614
IGHG1.secreted	1.82451	2.79034	1.8411	1.2615	4.03392	3.00444	0.989524	2.71724	2.30146	2.96365	3.91384	2.19086	2.34661	5.37517	3.63276	2.7458
GAB2	3.10894	4.54847	0.885262	4.21145	3.39137	2.51552	1.99029	1.44428	3.2298	2.39238	2.44534	2.89313	2.38895	2.94735	2.6885	2.73874
TIGIT	3.14115	1.17208	2.99466	3.74109	2.20218	2.14421	1.85779	2.95229	2.14144	2.11216	2.44227	1.43755	4.2919	3.07908	5.1522	2.72414
NLRP3	2.72291	2.23334	2.1526	3.28292	2.29156	2.39999	1.54588	2.68751	2.71507	3.59342	4.44623	1.83999	2.61338	3.34361	2.96221	2.72204
KLRC3	2.55422	3.27192	2.29012	2.97874	2.38755	1.90168	2.95232	2.50865	1.99885	3.27879	2.50519	1.9069	4.41247	2.37403	3.05772	2.69194
NCR3	2.71535	2.2663	1.95626	2.87096	2.66502	3.20054	2.18515	2.43953	2.16002	2.4011	3.64075	2.63244	1.82548	2.92465	4.28102	2.67764
PCNA	3.27769	2.85551	2.62154	2.80429	2.30805	1.95797	1.18996	2.38307	1.58628	2.93857	2.96609	2.20587	3.66779	3.01042	3.16883	2.59613
LTA	1.87877	3.83162	2.19956	2.18394	2.11974	3.06497	2.01681	2.42514	1.71131	1.44667	2.78005	2.345	2.57415	3.89657	4.1609	2.57568
FCGR2A	5.81794	1.4092	2.2054	1.75337	3.77974	2.14211	1.43069	3.1401	2.74958	1.53797	3.13101	2.21927	1.67115	1.93086	3.58197	2.56669
CHI3L2	4.26789	1.97178	1.39801	2.9006	2.79626	1.70611	1.60664	4.98828	1.68729	2.37894	2.11369	2.31513	2.10098	2.73177	3.10864	2.53813
CD160	1.83202	2.80403	1.40336	3.1842	2.14927	1.47128	1.5543	2.95682	2.04738	2.52506	1.18667	1.12264	3.98383	4.83799	4.86128	2.52801
TREM1	1.40855	0.989864	1.17605	1.40098	2.8488	1.79768	1.96563	4.26578	1.42553	1.97256	3.5317	2.64976	1.74384	3.98977	6.26899	2.4957
KLRF1	2.14715	2.23934	2.07646	1.98047	2.19903	2.2172	2.31267	2.14676	2.72316	2.7163	2.27518	3.04654	3.3428	3.17841	2.77399	2.4917
CTLA4	2.86968	3.10652	1.55268	2.42682	1.95891	2.09479	2.28227	2.57721	1.62323	2.72528	2.15545	2.2898	4.11048	2.58949	2.67056	2.46888
TLR2	4.99748	1.33636	2.51094	2.64894	2.26904	2.17678	2.26966	1.947	1.4127	2.45697	1.88446	1.40883	1.90385	4.28676	2.19904	2.38059
TTC38	2.29628	3.87164	1.72693	2.31277	2.72752	1.61699	1.66842	2.37441	1.81095	2.39983	2.08229	2.69388	2.18494	1.59712	2.74145	2.27369
CD86	2.13753	0.930216	1.66131	3.73399	2.23851	2.36154	1.38827	2.63394	2.87994	3.51827	2.63381	1.25943	1.97642	2.39285	2.33335	2.27196
FOXO1	2.2275	3.24995	1.47381	2.62822	1.68552	1.41841	1.46613	1.95502	1.57069	2.14131	2.38269	2.32252	2.3747	2.34578	4.72115	2.26423
SLC7A7	3.09391	1.66745	2.39798	3.25719	1.80488	1.81854	1.69919	1.97582	3.10818	2.00094	2.49439	2.25518	2.05637	1.95753	2.21444	2.25347
GCA	2.16917	2.72877	1.35225	2.66925	2.07076	1.03189	2.90619	1.175	2.55842	2.31997	3.23347	1.55284	3.72204	2.07478	1.91368	2.2319
CSF3R	3.00886	0.990399	1.45507	2.41468	1.4487	1.23373	3.1194	2.63756	3.64997	1.90182	2.169	2.47533	1.54362	2.32207	2.97218	2.22283
ZNF683	2.63159	1.31165	1.63858	3.07803	1.26889	1.50787	1.62664	1.3899	5.16554	2.13237	2.25583	1.97416	1.44725	3.00511	2.74869	2.21214
KLRC1	2.6848	1.13706	1.6715	2.46711	1.75012	2.29648	2.00623	1.481	1.67494	2.51841	3.51085	2.40686	1.95999	3.26651	1.91043	2.18282
CD36	2.37665	2.37549	1.04827	2.45925	2.48669	2.59237	1.53613	1.48754	2.34661	1.58948	3.87505	1.166	1.54701	2.0975	3.27889	2.15086
CXCR5	2.43207	3.13145	2.14451	2.73478	1.48042	1.18949	1.01628	1.52269	2.52001	1.76488	2.52354	2.63731	1.92174	1.83535	3.27213	2.14178
POU2AF1	3.49063	3.31582	1.2833	2.25235	1.90844	1.40562	1.19441	1.80918	1.27664	3.32768	1.35438	3.1461	2.75156	2.24877	1.35483	2.14131
F13A1	4.00752	0.442537	1.565	3.7953	2.52466	1.46452	1.17968	1.36358	1.93756	1.34079	3.20878	0.803029	1.175	0.934305	5.76177	2.10027
AQP9	2.66469	3.18159	1.77918	2.07857	1.85952	2.71588	2.1986	1.68534	1.87816	2.25797	1.41512	1.66	0.958776	2.74573	1.62863	2.04718
DUSP4	1.43425	2.98216	1.018	2.87536	0.781822	1.91733	1.03756	1.9293	2.38722	1.96957	3.11425	0.818262	4.57363	2.60288	1.2395	2.04541
IL18RAP	2.01995	1.30693	1.77716	2.20712	3.64024	2.26452	1.25201	1.49403	1.69336	1.42491	2.03836	2.3697	1.62273	2.69903	2.69663	2.03378
TNFSF13B	2.27904	2.49928	2.01138	2.07308	1.66026	1.1051	1.38956	2.67208	0.917027	2.63296	2.31894	1.40857	3.95866	1.73574	1.84367	2.03369
SIGLEC10	5.60812	1.77119	2.07237	1.80637	1.12138	1.47037	1.19998	1.70314	1.77578	2.31416	1.23811	1.22538	1.51685	3.04572	2.06776	1.99578
KDELR1	2.31851	2.97246	2.42401	1.9277	1.65387	1.71677	1.48049	2.43716	1.47419	1.83796	2.00367	1.43059	2.0356	1.9978	2.15739	1.99121
SLC11A1	2.07947	1.69489	2.25452	1.54437	1.71048	1.08639	1.19696	1.84162	1.78465	1.56509	3.05686	1.84819	2.25847	3.50323	1.84283	1.9512
TNFRSF25	2.80983	1.55585	1.78182	3.86056	1.88952	1.80048	1.29335	1.1573	1.53903	0.723391	1.69918	2.46126	2.15311	2.04355	2.49414	1.95082
IL15	1.60334	2.54666	1.53654	4.11882	2.16816	1.16803	1.62604	4.39994	1.55835	0.891095	1.41259	1.07634	1.17432	1.3061	2.16181	1.91654
IRF4	2.57611	2.43968	0.89924	2.18099	1.34741	0.947387	2.07679	1.97782	1.61167	1.35825	2.46744	1.44937	1.32584	2.00226	2.95313	1.84089
PSEN1	1.8946	1.00535	1.61594	2.2295	1.10506	1.45482	1.70895	2.77439	0.84913	1.55941	2.47861	1.50387	2.49754	2.03781	2.34722	1.80415
CCL20	1.22116	1.27483	0.529433	3.14779	1.18442	1.96105	0.976187	0.90554	0.879981	1.40256	1.54941	3.46947	2.16749	4.45347	1.70717	1.78866
CAMKK2	2.26228	1.06502	1.30939	1.61045	2.2011	1.75964	1.20431	1.54703	1.53479	2.01082	1.54178	1.282	1.97905	2.62179	2.49951	1.76193
DPP4	1.86704	1.02047	1.01759	1.6288	1.04733	1.7402	1.51685	2.26451	1.81461	1.88254	2.13397	1.79471	1.813	2.0372	2.65796	1.74912
CD163	1.56049	1.04107	1.37652	1.64165	1.20722	0.893079	1.62496	1.84468	1.22745	3.23507	1.71537	1.32374	2.31321	3.24856	1.93295	1.74573
LAIR2	3.78614	0.474033	0.905111	1.33924	1.2283	1.47343	1.51152	2.67866	1.04763	2.99324	1.55212	1.37861	1.82876	2.21669	1.41084	1.72162
TLR8	1.03804	0.822859	0.812922	3.86301	0.97955	1.16414	1.16972	1.85013	1.6229	1.58457	2.06202	1.18127	1.20964	3.63088	2.48513	1.69845
TCL1A	2.34481	1.16831	1.71064	1.66228	1.65483	1.19355	0.766545	1.89103	1.3348	1.24791	1.41293	2.0684	2.0756	2.16793	2.74537	1.69633
RNASE6	1.76336	1.0258	1.74988	1.6013	1.51833	1.22506	1.35166	2.04866	1.61794	1.5893	2.06531	1.57452	1.94921	2.91901	1.39678	1.69307
TC2N	1.76424	1.04295	1.55162	1.82535	0.836255	1.88313	0.753973	1.461	1.57677	1.35236	1.7527	2.10524	2.0689	2.86021	2.42603	1.68405
CX3CR1	1.80234	0.619349	0.812647	1.07498	1.25024	1.31311	1.45353	1.25037	1.83957	3.43745	0.839767	2.50126	1.80653	2.4916	2.20599	1.64658
VEGFA	1.18924	1.46576	1.00052	1.24202	2.27596	1.36448	1.10777	1.16302	1.11152	2.19061	2.48859	1.46045	0.747932	1.24016	4.23655	1.61897
IL15RA	2.26997	1.20111	1.08446	1.28526	1.37483	1.37843	0.830958	1.44265	1.23771	2.31301	1.59656	0.978415	2.31145	2.3804	2.13869	1.58826
XYLT1	1.5334	2.48484	1.50314	2.27336	1.6141	0.858706	1.58545	1.26875	1.12092	1.76115	1.3191	1.28957	1.24455	1.88251	1.89772	1.57582
CD33	1.87931	0.805894	1.87889	1.45975	1.06307	1.32884	1.60656	1.08258	1.84456	1.96375	1.57892	1.82438	1.61079	2.09202	1.56949	1.57259
FBP1	1.48555	0.92616	1.61844	2.26132	1.23371	1.22877	1.17558	0.845696	1.88525	1.62329	1.69302	1.4471	2.36642	1.84896	1.88831	1.56851
IL12RB1	3.07125	0.854004	0.748641	1.56241	0.881496	1.13476	1.2554	1.95554	1.28128	1.06634	1.80849	1.52953	1.53783	2.34666	1.65155	1.51234
NAIP	2.05794	1.28615	1.32977	1.97035	2.90273	0.929098	0.588663	1.7678	0.976546	0.826702	1.15076	1.13816	1.6035	1.52117	2.27935	1.48858
TGFB1	2.6205	1.79236	0.819456	0.782222	1.68834	1.48569	1.32658	1.41174	0.861957	1.10509	1.58066	1.12603	1.32405	2.19754	2.1665	1.48591
FCER2	1.44497	1.12126	1.59769	1.52356	1.71996	1.19656	1.09438	1.44768	1.37022	1.69817	1.333	0.990615	2.10751	1.33231	1.48041	1.43055
VPREB3	1.34792	1.24508	0.634589	1.00605	1.40416	0.824858	1.16141	3.00619	1.02855	1.47038	1.12689	1.66091	2.95971	1.43826	1.08035	1.42635
PAX5	1.256	1.87549	0.708024	1.60598	2.657	1.17553	1.08409	1.15068	0.711729	0.761777	1.6767	0.762362	1.5635	2.00885	2.13534	1.40887
HAVCR2	1.43075	0.545074	1.11504	2.4014	1.29849	0.8874	1.08477	2.0137	1.05094	1.88117	1.73217	0.871221	1.26324	1.44373	1.94522	1.39762
C3AR1	1.13542	1.28152	0.753517	1.15955	1.06272	1.06146	0.891041	1.23628	1.1249	1.71684	1.41757	0.815127	1.31531	1.7631	3.20696	1.32942
IL1RN	2.38301	0.75085	1.40336	1.40356	2.03685	1.09283	1.08962	1.04092	0.541259	0.996729	2.20879	0.94335	0.693276	1.71327	1.42403	1.31478
LILRB4	1.03379	0.637482	0.942612	1.50014	0.993277	1.76005	1.05916	1.04284	1.52407	1.0961	2.5091	1.15561	1.45075	1.36447	0.974881	1.26962
NCF1	2.9412	1.36157	1.92438	0.745107	1.18237	0.677885	1.38402	0.681602	0.782675	1.14414	1.14212	1.50538	1.78784	0.904305	0.755017	1.26131
IL18	0.747214	1.70732	0.306626	1.91477	1.51194	0.730156	1.13041	0.97827	1.58318	2.10005	0.630992	1.164	0.849054	1.5269	1.70801	1.23926
CD40	1.31675	0.464335	0.897584	1.13599	1.9708	0.695973	1.12819	1.57398	1.40373	1.16894	0.72311	2.31235	0.577894	1.27584	1.69033	1.22239
IGHA1.secreted	1.05554	1.08871	1.30054	1.55853	1.2636	0.917274	0.674811	0.873013	0.78173	1.17425	0.970641	1.39685	1.54508	0.917034	2.48894	1.20044
IL18R1	2.04345	1.8496	0.459574	1.68121	1.2946	0.50495	0.983912	1.17996	0.802006	1.71815	1.21841	1.23782	1.27805	0.857623	0.873187	1.19883
NT5E	1.45699	2.09171	0.793143	1.42272	0.740793	0.444944	1.31213	1.38512	1.09028	0.497396	1.27864	1.732	1.08416	0.531683	1.74864	1.17402
CCR6	0.825347	1.52716	0.751164	1.70286	0.588596	0.593069	1.5618	0.99003	0.983073	1.16692	1.44234	1.09779	1.11281	1.81557	0.949713	1.14055
CD72	0.444452	1.83966	1.03303	1.80298	0.831187	0.477918	0.742738	1.53046	1.60767	0.626195	1.10497	1.45862	0.499961	1.82134	1.13922	1.13069
IL3RA	0.950351	1.05827	1.09892	1.09705	1.43608	1.28696	0.818014	1.88573	1.35217	0.812122	1.45731	0.504703	1.18504	0.881185	1.08956	1.12756
BACH2	1.45498	0.541516	0.859215	1.59118	0.870069	0.679595	0.70629	1.10453	1.742	0.742155	1.25728	0.945081	1.5014	1.1935	1.50941	1.11321
MGST1	1.67846	0.509743	0.666789	1.30164	1.07618	0.756456	0.660702	1.6651	0.908253	1.08886	1.76917	0.785787	1.02571	1.51634	1.21015	1.10796
RNASE2	1.13925	0.815741	1.03859	1.44409	0.772255	1.03573	0.721672	1.14163	2.42246	0.923238	0.746562	1.46231	0.71421	1.37633	0.424312	1.07856
QPCT	2.89427	0.589492	0.623992	1.16973	0.745524	0.839313	1.34844	0.986307	1.13089	1.09031	0.627999	1.0198	0.480109	1.73802	0.751698	1.06906
MZB1	1.30022	0.668078	1.49533	1.33122	0.551044	0.745801	0.800683	0.757967	2.54359	0.782605	1.33949	0.78202	0.784287	1.1274	0.889027	1.05992
B3GAT1	0.952972	1.51894	0.52933	0.724033	1.00532	0.905368	0.935635	1.05193	1.16587	0.632989	0.888107	0.885961	1.46693	2.42362	0.568083	1.04367
NINJ2	0.825744	1.14038	1.14483	1.86487	0.486438	0.908206	0.713372	1.01661	0.811248	1.48963	1.01992	0.678452	0.765092	1.13465	1.54176	1.03608
CLEC10A	0.905952	0.460613	0.88201	1.23705	0.945717	0.616765	0.620007	1.4114	0.338409	0.624874	1.35361	1.80096	0.741095	2.19577	0.916967	1.00341
CCL2	0.538122	0.560971	0.505652	1.45528	0.613159	0.331447	0.332903	2.17826	1.53094	0.820525	1.94737	1.18562	0.753001	1.16166	0.609548	0.968296
BTLA	0.774261	0.676158	0.660403	1.75317	0.755607	1.03606	1.42204	0.827338	0.732638	1.17929	0.613748	1.22903	1.05629	0.564812	1.18004	0.964059
FUT4	0.964482	0.579146	0.390062	1.32607	1.00021	1.05918	0.542258	1.01576	1.30415	0.71292	1.27596	0.382493	1.0495	1.62004	1.22223	0.962965
CD80	0.369028	1.12058	0.914096	2.27969	2.46528	0.206475	0.248009	0.62374	1.02688	1.01404	0.282298	0.747018	1.61875	0.824262	0.662896	0.960202
NCF1C	1.72121	0.93345	1.04467	0.747607	0.685417	1.04861	0.363046	0.706527	0.693013	0.631408	0.958503	0.749264	1.25755	1.42211	1.41449	0.958459
FOXP3	1.82291	0.702908	0.618169	0.350876	0.79251	0.811072	0.650133	1.08592	1.14858	0.635558	1.43897	0.308661	0.734133	0.817422	1.4047	0.888168
CD38	1.38661	1.12229	0.787917	1.68167	0.404579	0.74063	0.329626	0.826606	0.50356	1.09286	0.574001	0.270248	0.604075	1.32588	1.39643	0.869799
CLEC4D	0.279808	0.42269	0.176692	0.775415	0.559677	0.646991	0.440405	0.879041	0.736586	1.03341	4.06942	0.972708	0.649282	0.736078	0.64885	0.86847
MCM2	1.14976	0.501117	0.574355	0.42639	0.877267	1.0378	0.549542	0.671612	0.950314	1.66742	1.25033	0.347582	0.662033	0.526317	1.73744	0.861952
ENTPD1	1.06048	0.323258	0.624872	0.897742	0.677845	0.284075	1.21694	1.71658	0.747031	1.03971	0.509904	0.779548	0.532734	0.74618	1.59423	0.850075
KCNE3	0.501841	0.524995	0.422717	0.58983	0.525642	0.653963	0.397355	0.467967	0.822354	0.837109	1.16383	0.856703	1.27234	2.61831	0.606645	0.81744
FOSL1	0.659247	0.552452	0.559339	1.11799	0.787239	0.433586	0.311428	1.17227	0.733139	1.16656	0.792763	0.849278	0.542187	1.32425	0.946944	0.796578
S100A8	1.2908	0.792779	1.29572	0.823253	0.721917	0.532489	0.663856	1.03755	0.913338	0.552949	1.03923	0.39654	0.699685	0.469688	0.547445	0.785149
TNFRSF13C	1.03594	1.47384	0.637033	0.98599	0.881847	0.359301	0.706496	0.35451	0.803046	0.85105	0.432501	0.337591	0.406642	1.4274	0.938192	0.775425
JCHAIN	1.30959	0.789584	0.805591	0.655491	1.16316	0.657358	0.435909	0.972438	0.363227	1.04775	0.453625	0.164671	0.981138	1.05272	0.583146	0.76236
IL12A	1.0891	0.33461	0.84174	0.551112	0.387867	0.813425	0.546293	0.48823	0.288053	0.6781	0.688392	0.338151	1.04285	2.18606	0.723801	0.733186
KLRC4.1	0.545018	0.282764	0.665105	0.852505	0.744544	1.14607	0.526097	0.548645	0.804443	0.8064	0.331185	0.59778	1.46823	0.962063	0.661762	0.729507
BLNK	1.07035	0.785086	0.787897	0.546406	0.58687	0.562256	0.359542	0.907784	0.638545	0.365896	0.562873	0.507523	0.68221	0.857807	1.27842	0.699964
ZBTB16	1.03027	0.386643	0.689496	0.598315	0.697141	0.51544	0.640539	1.20778	0.572734	0.578065	0.511865	0.416465	0.324464	0.674753	1.61268	0.69711
GNG11	1.05902	0.512677	0.155284	1.33329	1.15692	0.238925	1.62859	0.54334	0.794711	0.374219	0.659218	0.358616	0.674763	0.258802	0.675728	0.69494
CD300C	0.991814	0.610865	0.576741	0.723621	0.535645	0.696803	0.320503	0.90185	1.04741	0.706977	0.456414	0.515471	0.73725	0.85604	0.687472	0.690992
CCR5	0.844118	1.62901	0.430523	1.06853	0.437588	0.466261	0.212513	0.965726	0.46057	0.78897	0.870948	0.235368	0.70843	0.499277	0.628056	0.683059
PTTG2	0.897404	0.328584	0.609111	0.972411	1.23459	0.793248	0.221586	0.81925	0.42986	0.499245	0.250852	0.484883	0.527505	1.51613	0.576391	0.677403
CCR1	0.831324	0.595376	0.82372	0.40094	0.284335	0.532315	0.832412	0.794139	0.457791	0.742949	1.02243	0.328485	0.605313	1.17144	0.4737	0.659778
IL2RA	0.876759	0.553477	0.405357	0.630322	0.819286	1.00746	0.572666	0.589537	0.503215	0.749035	0.660167	1.1255	0.581286	0.381873	0.420595	0.658436
TNFRSF8	0.553072	1.05892	0.316615	0.349112	0.844745	0.226802	1.22583	0.181524	0.244078	0.554858	0.89122	0.347419	0.637717	2.02243	0.355368	0.653981
CSF3	0.0218336	0.550139	0.0858274	1.10496	2.16889	1.12343	0.602103	0.257962	0.325048	0.484631	1.32074	0.405326	0.281238	0.417123	0.512728	0.644132
CD1C	0.312405	0.762659	0.623153	0.322659	0.627294	0.675183	0.672513	0.479968	0.676164	0.696003	0.53914	0.311515	1.39714	1.04821	0.439359	0.638891
C1QA	0.367506	0.250942	0.347965	1.05205	0.719632	0.797422	0.490039	0.501019	0.803795	0.660541	0.584998	0.584232	0.622848	0.785236	0.960312	0.635235
MCM4	1.49606	1.56659	0.417878	0.867444	0.544254	0.210844	0.142308	0.614066	0.590142	0.611484	0.979497	0.182367	0.413196	0.408066	0.483136	0.635155
TRBV3	0.830094	0.339883	0.187619	0.303695	0.345015	0.832151	0.632342	1.22528	0.0520735	1.37789	0.664099	1.17844	0.316832	0.621405	0.454904	0.624115
PTAFR	0.511773	0.423112	0.533785	0.864805	0.533286	0.545189	0.535532	0.586104	0.341687	0.617287	0.823804	0.779382	0.689744	0.525791	0.972268	0.618903
F5	0.947273	0.791584	0.362603	0.555881	0.524384	0.614776	0.65281	0.155694	0.230512	0.469516	0.720739	0.478855	0.259135	2.00863	0.456478	0.615258
KIR2DL1	0.668316	0.270332	0.565994	0.464192	0.806758	0.354138	0.50204	0.366385	0.909831	0.877062	0.824567	0.329578	0.487867	1.05654	0.689631	0.611549
THBD	0.401729	0.243039	0.39927	0.60061	0.358661	0.595533	1.14271	1.17492	0.325789	0.465656	0.688345	0.432242	0.360745	1.12847	0.563224	0.592062
EBF1	0.786582	0.740802	0.42663	0.765203	0.230926	0.34224	0.578228	0.172769	0.714586	0.744065	0.122502	0.664508	0.367655	1.01265	0.900772	0.571341
CD24	0.876413	0.317754	0.29122	0.175508	0.858725	0.698519	0.557071	0.70642	0.50202	0.627077	0.994298	0.218695	0.299818	1.1203	0.29128	0.569008
IGHG3.secreted	0.514865	0.789585	0.633099	0.116356	1.06307	0.397284	0.324628	0.193742	0.611197	0.35422	0.357191	0.412309	1.21549	0.697866	0.512623	0.546235
CD9	1.24808	0.338305	0.053632	0.514772	0.844816	0.617161	0.744255	0.0974459	0.643556	0.192651	0.711122	0.385316	0.261531	0.90292	0.405968	0.530769
CAVIN2	0.500922	0.328705	0.0481848	1.02237	1.17122	0.399978	0.167726	0.482527	0.55133	0.32025	0.490977	0.423207	1.07555	0.430542	0.370969	0.518964
EGR3	0.562304	0.581353	1.09574	0.726443	0.362741	0.288692	0.365197	0.422294	0.24688	0.543016	0.311592	0.298722	0.296132	0.940857	0.598342	0.509353
SH2D1B	0.341742	0.588362	0.852608	0.543421	0.53026	0.103237	0.29253	0.408163	0.661979	0.50041	0.63389	0.704959	0.320513	0.715724	0.234859	0.495511
TTYH3	0.495267	0.391625	0.58348	0.557536	0.749864	0.703195	0.354626	0.377755	0.275192	0.571074	0.577392	0.539685	0.556765	0.533127	0.0906918	0.490485
MCTP2	0.820187	0.0824802	0.429704	0.268551	0.930458	0.23355	0.492332	0.328373	0.484867	0.494189	0.673369	0.527456	0.363172	0.285139	0.675232	0.472604
CCR2	0.395676	0.677238	0.695029	0.631963	0.181986	0.143314	0.487035	0.729612	0.391546	0.957355	0.456918	0.331539	0.307481	0.269963	0.28927	0.463062
FAM129C	0.367248	0.548777	0.126337	0.244764	0.386279	0.237357	0.645178	0.404856	0.865899	0.52607	0.389125	0.510992	0.141197	0.939695	0.412011	0.449719
LRP1	0.4947	0.266345	0.492334	0.599858	0.377581	0.354015	0.279791	0.377797	0.429538	0.654884	0.466305	0.40742	0.282471	0.488711	0.6995	0.44475
CD200	0.442543	0.152732	0.257578	0.613673	0.767192	0.842781	0.176649	0.922616	0.413357	0.535494	0.776105	0.174523	0.208665	0.123354	0.130409	0.435845
C1QB	0.260884	0.310176	0.249686	0.408625	0.674407	0.333896	0.0831372	0.677571	0.227528	0.350962	0.332107	0.750572	0.406276	0.653926	0.817224	0.435799
ITGA2B	0.98363	0.247989	0.127005	0.3964	0.68467	0.179772	1.20088	0.0521436	0.2811	0.218176	0.461579	0.281943	0.737933	0.261869	0.349022	0.430941
FCER1A	0.38042	0.354673	0.312259	0.610415	0.334748	0.414548	0.557497	1.05515	0.190253	0.321951	0.56174	0.383442	0.312025	0.273321	0.206065	0.4179
VMO1	0.369128	0.257195	0.14765	0.121388	0.431825	0.421383	0.51974	0.417966	0.617701	0.684122	0.538024	0.296117	0.262483	0.611504	0.39816	0.406292
CXCL1	0.246058	0.336058	0.344897	0.439538	0.374891	0.183585	0.121093	0.495882	0.327944	0.407961	0.783712	0.275574	0.315235	0.74295	0.607719	0.400206
CCR4	0.26555	0.271695	0.38379	0.591984	0.222075	0.502568	0.500583	0.425618	0.287388	0.393118	0.46457	0.162285	0.430055	0.520966	0.456407	0.39191
KIAA0101	0.5821	0.757374	0.361455	0.246899	0.309126	0.141347	0.255458	0.212401	0.255133	0.522394	0.318559	0.199058	0.665577	0.653764	0.368433	0.389938
CD96	0.181279	0.905902	0.388535	0.416424	0.413186	0.191753	0.168642	0.558766	0.441483	0.197818	0.540955	0.102962	0.225145	0.309264	0.781589	0.388247
TCF4	0.661832	0.136002	0.145703	0.675206	0.289365	0.28194	0.313959	0.104244	0.225611	0.376143	0.70725	0.160543	0.575919	0.805128	0.156916	0.374384
TOP2A	0.823722	0.202429	0.394457	0.204424	0.407006	0.112779	0.0946545	0.305865	0.0484251	0.351894	0.991953	0.246962	0.389672	0.255888	0.377417	0.34717
EOMES	0.201172	0.279458	0.142528	0.260197	0.0795167	0.0777854	0.36162	0.290003	0.758673	0.132	0.228936	0.922414	0.693281	0.299051	0.402623	0.341951
TNFRSF4	0.205435	0.0610739	0.00804813	0.288039	0.861692	0.347608	0.208326	0.264283	0.193776	0.365055	0.505094	0.159205	0.846272	0.535941	0.20332	0.336878
AIM2	0.580752	0.354846	0.66966	0.30514	0.554781	0.344367	0.132806	0.399032	0.228044	0.088213	0.293367	0.0350399	0.627174	0.214741	0.16651	0.332965
CD274	0.128043	0.504263	0.214492	0.10693	0.286992	0.148555	0.505885	0.17023	0.484738	0.436672	0.420408	0.54452	0.21311	0.43005	0.375472	0.331357
LAMP3	0.130473	0.323383	0.0976417	0.446353	0.418655	0.564423	0.227644	0.183298	0.589556	0.187504	0.150222	0.377961	0.265757	0.532811	0.458389	0.330271
MMP25	0.194463	0.495195	0.274877	0.341166	0.190892	0.175683	0.258975	0.543209	0.142791	0.626535	0.289947	0.112811	0.477045	0.25929	0.50823	0.326074
CD70	0.294357	0.168368	0.108924	0.203643	0.322216	0.0851894	0.547905	0.161992	0.46498	0.404234	0.358772	0.135029	0.192664	0.306099	0.397773	0.27681
SNCA	0.417596	0.307157	0.214636	0.195966	0.285485	0.331296	0.197127	0.265475	0.117713	0.169276	0.160451	0.29211	0.411751	0.632296	0.11903	0.274491
TYMS	0.325097	0.233299	0.335711	0.299751	0.385515	0.140669	0.199397	0.0371728	0.237872	0.203121	0.287096	0.186502	0.489495	0.321054	0.410587	0.272823
FASLG	0.0379307	0.485265	0.153977	0.218219	0.240919	0.163447	0.328646	0.113676	0.411516	0.159221	0.175641	0.323989	0.457931	0.234593	0.262295	0.251151
TGFB3	0.546475	0.810927	0.130305	0.315763	0.107586	0.0477309	0.0772108	0.323987	0.313344	0.119568	0.154974	0.196614	0.200648	0.230783	0.115419	0.246089
LRRC32	0.200396	0.172157	0.21397	0.190455	0.184674	0.132803	0.0632179	0.227347	0.134717	0.280988	0.245082	0.141754	0.37576	0.638774	0.463059	0.244344
TMEM97	0.198426	0.168168	0.176319	0.361982	0.975059	0.241623	0.206554	0.217759	0.301356	0.260545	0.101794	0.107645	0.141941	0.0802005	0.0680443	0.240494
RAB27B	0.0286298	0.45679	0.183864	0.173271	0.128124	0.358014	0.05189	0.192046	0.0449074	0.150706	0.256413	0.193207	0.204084	0.616968	0.426643	0.231037
ATF6B	0.378631	0.238214	0.061496	0.220711	0.125918	0.0739625	0.497273	0.331174	0.15421	0.132884	0.133682	0.270007	0.2349	0.134018	0.353037	0.222675
SPON2	0.007652	0.525316	0.148553	0.516593	0.102683	0.21568	0.0872995	0.157244	0.176248	0.0784657	0.206751	0.193518	0.243041	0.189477	0.448492	0.219801
PTGDR2	0.094359	0.0749421	0.204064	0.251012	0.543142	0.178399	0.162472	0.382725	0.305508	0.0649313	0.358464	0.0699777	0.253216	0.177248	0.149637	0.218007
CXCL10	0.251173	0.0901831	0.0924616	0.144162	0.111841	0.226266	0.340242	0.19192	0.154827	0.266201	0.356274	0.247822	0.15369	0.129079	0.331884	0.205868
IKZF2	0.162666	0.189074	0.048454	0.282337	0.219845	0.126103	0.337385	0.210492	0.196704	0.208065	0.0930334	0.0215013	0.258569	0.160567	0.50468	0.201298
TLR7	0.21257	0.0529145	0.0234812	0.145195	0.3034	0.114013	0.364405	0.232628	0.208744	0.0814266	0.202113	0.194305	0.185876	0.460116	0.218044	0.199949
IL2	0.0613234	0.0273234	0.611495	0.253609	0.0198242	0.114266	0.208211	0.283454	0.184026	0.241426	0.300865	0.0149533	0.213687	0.334128	0.0684429	0.195802
VSIG4	0.0478627	0.10463	0.218561	0.250249	0.24812	0.247122	0.265921	0.192103	0.289295	0.0942183	0.248025	0.111433	0.136762	0.378177	0.0350557	0.191169
CR2	0.160419	0.233085	0.0203538	0.187971	0.0870221	0.155399	0.298926	0.155809	0.156717	0.0315203	0.388049	0.0882236	0.417983	0.181433	0.243919	0.187122
CXCR6	0.131183	0.476503	0.0737533	0.21132	0.14163	0.10532	0.125102	0.153442	0.106755	0.206933	0.259271	0.226429	0.140402	0.158265	0.0782651	0.172972
RORC	0.0985354	0.0221306	0.0142549	0.0768623	0.212941	0.0297458	0.274396	0.0858022	0.245189	0.368767	0.422946	0.00769519	0.239357	0.1684	0.186189	0.163547
AURKB	0.352498	0.0317053	0.457384	0.12724	0.0936924	0.207578	0.148902	0.12568	0.037523	0.213569	0.115434	0.192542	0.214094	0.102882	0.00945022	0.162012
SLC35G2	0.208996	0.107451	0.114783	0.252218	0.143589	0.0986986	0.10629	0.0555311	0.155852	0.215492	0.0471313	0.0232404	0.274235	0.3607	0.197777	0.157466
IGHG4.secreted	0.10345	0.109737	0.0823631	0.384226	0.161342	0.252028	0.081943	0.0876089	0.219717	0.0987675	0.238974	0.170786	0.170023	0.142674	0.0104752	0.154274
PDCD1	0.209286	0.622885	0.127319	0	0.0819085	0.125999	0.00685263	0.170791	0.00842454	0.0458554	0.197045	0.0197812	0.233803	0.109457	0.0117719	0.131412
TNFSF14	0.232436	0.0885569	0.140481	0.0513393	0.081205	0.0347077	0.0823521	0.281912	0.174936	0.00943439	0.065722	0.0533597	0.161289	0.356774	0.0959372	0.127363
ACKR3	0.0732631	0.13243	0.0157812	0.186516	0.0743964	0.0491059	0.0825529	0.133798	0.159876	0.117744	0.14136	0.0440832	0.226665	0.163322	0.0765822	0.111832
CSF2	0.1055	0.155031	0.153191	0.163727	0.0705207	0.0471149	0.0297491	0	0.0657994	0.0100839	0.156842	0.0431227	0.0586574	0.432622	0.153731	0.109713
ADGRG3	0.118817	0.0149196	0.100563	0.104629	0.443272	0.0473559	0.107331	0	0.0971171	0.219867	0.0475141	0.0835968	0.101637	0.0578147	0.0922981	0.109115
FLT3	0.163518	0.00648338	0.132303	0.0955666	0.00961406	0.11048	0.163486	0.187632	0.115543	0.116208	0.155742	0.0320475	0.0792752	0.154803	0.080288	0.106866
IGHG1.membrane	0	0	0.204515	0.0109503	0.0683198	0.142792	0.0594331	0	0.21945	0.10808	0.18751	0	0.108332	0.250991	0.219513	0.105326
SH3BGRL2	0.125448	0.0505349	0.0373826	0.0779027	0.301077	0.0743676	0.118807	0.123784	0.0214451	0.18777	0.0913088	0.0600377	0.0635627	0.0200251	0.125707	0.0986107
BPI	0.0913531	0.0529528	0.240359	0.070261	0.0440638	0.112029	0.0934814	0.132542	0.147808	0.0369895	0.0572937	0.0954258	0.0881964	0.0853972	0.117781	0.0977289
UBE2C	0	0	0.11473	0.12804	0.0784409	0.0159331	0	0.128418	0.238457	0.361252	0.0469936	0.0930757	0.17646	0.0448868	0	0.0951124
CCR8	0.00863222	0.128028	0	0.315145	0.128811	0.0518026	0.0537479	0.0589024	0.272258	0.00851366	0.132889	0	0.0729751	0.10847	0.0573707	0.0931697
CD1A	0.0101617	0.014514	0.232895	0.010497	0.26919	0.0439367	0.130868	0.0632941	0.0413692	0.0691361	0.0190633	0.175896	0.0897637	0.012098	0.175037	0.0905147
LIF	0.025041	0.104117	0.0939034	0.136419	0.157292	0.101586	0	0.0788176	0.00923468	0.0777774	0.190827	0.117358	0.182826	0.038073	0.00994071	0.0882142
CCR10	0.196164	0	0	0.124549	0.0354853	0.0623475	0.0424746	0.116767	0.229337	0	0.0405125	0.0263106	0.0929594	0	0.311479	0.0852257
IL12RB2	0.0976619	0.0592843	0.0388236	0.0201902	0	0.00585981	0.00806366	0.0734896	0	0.153823	0.292113	0.0920847	0.308233	0.0404625	0.057279	0.0831579
CCR9	0.0114095	0	0	0	0.0457525	0.0533319	0.0212663	0	0.0173639	0	0.029933	0.00803209	0.279015	0.349496	0.376638	0.0794825
MITF	0	0.282132	0.122575	0.070313	0.0254422	0	0.031604	0.0353589	0.0237211	0.122003	0.105265	0.0350011	0.117372	0.196167	0.0114411	0.0785597
CMKLR1	0.0839365	0	0.0602522	0.171065	0.00507241	0.0639015	0.0393724	0.0371499	0.0505327	0.0692671	0.0581017	0.383469	0.00827858	0.0701692	0.068663	0.0779487
CXCR2	0.194783	0	0.137536	0.109666	0.00887672	0.103843	0.0155257	0.0376538	0.0088645	0.149434	0.0457311	0	0.0289902	0.0988183	0.20204	0.0761175
HMMR	0.00892734	0.031858	0.302435	0	0.0174815	0.0858126	0.0595559	0.00979693	0.00705131	0.0637684	0	0.12042	0.262059	0	0.0962633	0.0710286
TNFRSF17	0.216934	0.00700366	0.127828	0	0.0335124	0.00801576	0.0727621	0	0.158289	0	0.159753	0.058992	0.0577477	0.125097	0.0348863	0.0707214
TNFRSF10C	0.120066	0.0921631	0	0.0612652	0	0.0238347	0.0143804	0.0547563	0.0738615	0.0525487	0.0906128	0.0776907	0.273167	0	0.0929455	0.0684861
CTSG	0.113853	0	0.116577	0.17971	0	0.0280597	0	0.0158015	0.117673	0.0479197	0.00837018	0.0463035	0.0379602	0.110771	0.147457	0.0646971
CXCR1	0.228689	0	0.0143774	0	0.0177379	0	0	0	0	0.0627794	0	0.0546756	0.261564	0.163077	0.117635	0.0613689
FN1	0	0.148907	0.0428383	0.236125	0	0.00871123	0.00626373	0	0.100566	0.191149	0.136424	0.015997	0	0	0	0.0591321
CMTM2	0.103627	0	0.0575975	0.117785	0.00913034	0.12656	0.0831546	0.0406425	0	0.0281929	0	0.00767931	0.0103252	0.0469923	0.166885	0.0532381
BLK	0.0519019	0.174844	0.0344767	0.136101	0.0704555	0.00825453	0	0.019432	0	0.0531843	0	0.0843885	0.035981	0.012077	0.0448677	0.0483976
MMRN1	0.114296	0	0	0	0.0164079	0	0.138783	0	0	0	0	0.196227	0.196926	0	0	0.044176
B3GALT2	0.170012	0	0	0.0798651	0.0341301	0.0694121	0	0.150258	0.00881928	0	0.0197538	0.0185972	0	0	0.0904724	0.0427547
MKI67	0	0	0.0759691	0.0445543	0.108923	0	0.0977793	0.0644547	0	0	0.0670898	0	0.150277	0	0	0.0406032
IL22	0	0.153328	0	0	0	0	0.0133391	0.00955803	0.00867071	0.0752881	0.0889074	0.00834947	0.0741563	0.168676	0	0.0400183
NCAM1	0.0215749	0	0.0832121	0.159182	0.00975464	0	0.0217335	0	0	0.0823865	0	0.020463	0.0310288	0.0989575	0.0369669	0.037684
CLC	0	0.068026	0	0	0.0622279	0.0224142	0.0144646	0.0389166	0.00908676	0.123345	0.0391303	0.125788	0.0213468	0	0	0.0349831
CXCL9	0.00958191	0	0	0.163854	0.00819258	0	0	0	0.0845162	0	0.169392	0	0	0.034264	0.0510955	0.0347265
NRP1	0	0.016354	0.0231064	0.0426479	0.100055	0.0298893	0	0.119183	0.0164937	0	0.0271928	0.00773909	0.0534999	0	0.0689678	0.0336752
CHI3L1	0.0283972	0.0152397	0.062543	0.0110869	0	0.0458172	0.0147916	0.00942266	0.0531378	0	0	0	0.0346768	0.0882801	0.111686	0.0316719
IGHE.secreted	0	0	0	0.0399147	0.017251	0.0360827	0.0999432	0.0152072	0.0429947	0.142157	0.0516827	0.0289374	0	0	0	0.0316113
IL1R2	0	0	0.0328642	0.05824	0	0.0342176	0.100863	0.0444563	0.0181103	0.028206	0.0444789	0	0.0165572	0	0.0627557	0.0293832
KIT	0	0.0206568	0.123836	0.0435662	0.0337482	0.00585981	0	0.017711	0	0.0269477	0.00809348	0.0787097	0	0.0462945	0	0.0270282
TLR9	0	0.101281	0.00795669	0	0	0.0540174	0	0.0201737	0	0	0.0723838	0	0.0453912	0.0771898	0	0.0252263
CD1B	0	0.0138933	0.0257558	0.0102049	0	0.0315785	0.0131087	0	0.00712326	0.123971	0.0434204	0	0.0829972	0	0	0.0234702
IL13	0	0	0	0.184465	0	0	0	0	0	0	0	0	0.144654	0	0.0113691	0.0226992
SPP1	0	0	0	0.166272	0	0.0341203	0.0296	0	0.0179022	0.00686138	0	0.0156021	0.039225	0.0229792	0	0.0221708
MMP9	0.0725239	0	0	0	0.0515455	0.0175376	0	0.0734205	0.0448723	0	0.0328321	0	0.0195795	0	0	0.0208208
CD209	0.054075	0	0.0934497	0	0	0.00834065	0	0	0.054971	0.048591	0.0485024	0	0	0	0	0.0205287
CCR3	0.0278149	0.00809268	0	0	0	0	0.0359597	0.0622263	0	0.016637	0.0979547	0.0268046	0	0	0.0302964	0.0203858
TNFRSF13B	0	0	0.0589004	0	0.0875787	0.0427122	0.015954	0	0.00759815	0	0	0	0.0170913	0	0	0.0153223
AZU1	0	0	0	0.136658	0	0	0.0408284	0	0	0.00771905	0	0	0	0	0	0.012347
CCL19	0.0108148	0.0145497	0	0	0	0.0511372	0	0	0.0172181	0.0786977	0	0	0	0	0	0.0114945
IL4	0.0170527	0.0109257	0	0	0	0	0	0	0.049375	0.0349666	0	0.0379623	0	0	0	0.0100188
FCGR3B	0.0250968	0.00783938	0.00735583	0	0.0145184	0.0123855	0.0299859	0	0	0	0.0203643	0.00828131	0	0.0204739	0	0.00975342
CXCL11	0	0	0.0691202	0	0	0.0083271	0.00760525	0	0	0	0	0	0	0	0	0.00567017
CXCL13	0	0	0.00709317	0	0	0	0	0	0	0.0182562	0	0	0	0	0	0.00168996
CD34	0	0	0	0	0	0	0	0	0	0	0	0	0	0	0	0

## Sheet: HIV+CVD+ vs HIV+CVD+CRT+ featur
	iteration_1	iteration_2	iteration_3	iteration_4	iteration_5	iteration_6	iteration_7	iteration_8	iteration_9	iteration_10	iteration_11	iteration_12	iteration_13	iteration_14	iteration_15	average
IL32	100	100	100	100	100	100	100	100	100	100	100	100	100	100	100	100
CD52	49.3578	33.3467	45.1128	39.4813	66.1326	47.6365	50.6293	63.9109	46.7414	51.4061	49.8289	68.9619	60.0683	44.897	54.6725	51.4789
CCL3	48.6632	29.5381	46.2637	49.8106	41.3001	36.2365	50.054	33.4755	42.2718	49.8642	45.9552	42.1593	36.2533	42.5426	37.5815	42.1313
KLF2	43.6055	29.7973	38.4404	32.6339	42.4175	37.4807	54.1124	33.9485	37.3942	42.2962	39.595	43.9269	45.5374	39.3398	53.3963	40.9281
DUSP2	45.2409	34.6259	27.1089	28.8472	44.7266	41.9456	63.518	32.0187	43.0897	40.6343	38.5648	48.0561	41.3177	27.8545	34.961	39.5007
DUSP1	41.2951	40.101	43.7495	33.1014	45.7778	41.6747	41.5473	33.6179	39.4306	37.7679	37.1815	36.8372	43.2123	31.9349	43.3482	39.3718
CYTIP	38.4641	29.7255	30.3886	32.0488	49.6837	38.89	44.0734	40.689	42.2213	54.8737	29.6649	40.1733	49.2939	29.7632	27.9009	38.5236
CD74	34.8387	31.5682	23.7593	33.1911	41.0704	28.9872	38.2841	30.8863	39.8287	37.0328	46.7567	37.731	35.5908	28.9598	41.0829	35.3045
S100A10	35.9291	26.7927	28.7842	37.1886	32.9811	30.5675	39.3026	29.6885	33.2463	45.4982	27.7717	46.974	37.3201	26.0424	30.4772	33.9043
LGALS1	39.6314	23.7404	21.768	21.8364	39.9129	24.1423	30.2992	33.1854	24.2003	38.1011	24.3358	38.2593	46.6346	30.554	28.4785	31.0053
CD69	29.0581	27.6247	24.6843	31.8118	23.6199	29.5311	48.9629	26.9092	28.1925	30.9231	38.8025	32.6827	36.9819	22.7351	31.8897	30.9606
CD48	35.4234	23.7877	24.6417	28.2835	35.9182	25.7364	29.2139	34.2125	30.2758	34.3929	31.8017	34.2008	32.2245	25.9784	35.7118	30.7869
FOSB	32.5918	22.7655	31.0105	26.008	32.8099	39.1527	31.3151	30.8797	33.0181	38.8804	27.7333	26.6578	32.5985	23.8091	30.8336	30.6709
CXCR4	30.6039	33.0517	22.7262	26.1009	32.4783	26.5111	27.3609	26.6379	30.9558	31.8844	30.5681	35.2026	36.2949	26.2936	27.6802	29.6234
RUNX3	29.4184	17.5296	23.4571	26.5914	31.1805	25.1183	26.88	30.342	30.724	56.3928	29.632	33.2622	23.8882	21.3758	35.9637	29.4504
NKG7	24.9843	24.2654	20.3108	27.0275	29.4026	23.7474	24.3806	37.6199	34.7772	35.296	31.9765	35.4949	30.9378	24.892	34.7217	29.3223
CCL5	31.5394	19.759	27.1975	28.5122	28.5552	22.3917	24.8057	36.4828	25.9793	33.4145	26.9978	41.876	31.211	22.4169	33.7133	28.9902
BTG1	32.0027	21.7388	22.5449	23.9205	31.5876	26.8232	29.719	26.5953	25.7746	32.2226	29.4696	38.4577	29.1157	22.2744	31.313	28.2373
TRBC2	31.562	22.9593	23.0908	23.9519	31.8219	24.0863	26.9631	26.8133	31.0857	30.6714	28.1774	34.3672	32.3345	23.0164	31.8052	28.1804
SELL	23.9991	28.9286	17.6695	22.3397	40.9554	20.469	29.1205	21.4691	43.8119	38.833	21.2943	29.0195	39.3945	27.2778	17.8624	28.163
CD3D	28.1821	19.6725	17.2494	19.4243	22.4228	21.5505	25.1895	26.5529	29.4193	24.8301	25.301	29.0132	27.6746	25.5296	31.525	24.9025
CD37	27.1784	21.5807	17.0168	23.7059	23.4814	21.4867	23.4633	22.8062	24.3101	26.1306	24.8102	28.1029	25.6892	19.4843	27.0426	23.7526
CD8A	31.9277	16.5741	21.5288	19.2778	17.811	20.1967	29.6558	15.6506	27.3781	26.2913	18.9152	25.8393	24.2875	21.9358	36.2586	23.5685
CD3E	23.8589	15.4791	15.178	22.075	25.5486	18.7586	24.7685	25.9372	26.1142	22.5287	25.4738	26.6982	27.5668	19.2275	29.0837	23.2198
JUNB	24.5381	17.9556	17.2553	19.4416	24.9435	20.3648	25.3146	22.9841	23.8117	30.4216	23.6056	26.4747	23.9687	18.7273	23.2395	22.8698
IL1B	36.4974	18.8198	18.1209	17.1907	24.7482	11.3208	37.0433	27.2202	20.3524	33.1575	13.096	33.7999	17.4696	11.6967	21.5035	22.8024
IFITM2	27.3906	14.5569	17.9742	17.5991	28.1688	21.8579	22.0231	19.4558	34.2297	24.7717	22.2247	23.6651	27.018	15.815	23.8111	22.7041
ITGB2	21.3172	20.4982	18.4021	21.3516	22.9458	19.0251	19.8431	24.5191	27.4965	23.7919	21.9524	26.9659	21.8727	21.9981	23.6903	22.378
ITM2B	23.6733	15.9972	16.9222	20.2188	25.531	20.0468	18.8589	20.4576	24.0629	24.9108	22.7962	24.6417	22.4282	21.3815	23.0105	21.6625
GNLY	23.602	14.6638	16.0158	22.0452	24.9593	19.5085	19.014	18.8967	21.0099	27.1744	22.6211	22.9786	21.8974	17.1001	20.2146	20.7801
PTPRC	20.8701	16.8648	16.937	19.0408	23.1142	16.4028	22.0693	17.1304	24.0466	26.8465	17.1639	22.6776	21.8098	18.1989	28.2528	20.7617
PIK3IP1	18.5329	16.1556	16.0367	18.8279	21.7891	21.7326	19.6939	21.0035	16.9169	22.2558	20.0183	23.3068	21.4678	17.5511	25.1745	20.0309
CD6	30.9108	13.429	17.1873	15.8529	19.7541	23.5909	19.3896	20.1313	17.8199	17.488	16.9983	22.3215	21.05	14.6134	27.0307	19.8379
RGS1	21.2935	13.6279	16.1555	15.7799	20.7074	17.9223	22.2848	16.0208	24.5151	20.344	16.7537	23.1019	22.3637	14.6797	21.2846	19.1223
CD63	18.6248	15.345	17.6741	19.536	19.5982	14.9908	18.971	18.0903	18.6302	25.3188	14.8235	25.2993	21.2302	16.404	19.8982	18.9623
CCL4	13.3373	24.5923	19.3501	17.8782	29.6596	11.7914	13.581	15.1176	19.1293	13.0371	12.7966	33.6831	17.7909	18.1617	21.9544	18.7907
CST7	19.8381	15.0784	13.4101	17.379	18.412	15.8084	21.0152	19.8509	17.1902	21.4956	18.237	23.2806	23.3111	14.3995	20.8418	18.6365
SELPLG	17.4192	14.5373	14.1239	13.619	20.3861	13.6069	29.4804	21.9983	19.312	19.5391	19.0281	20.0995	14.9088	14.3755	20.6891	18.2082
LCK	19.5893	11.7974	12.2405	14.1782	20.1157	13.5415	22.8682	15.1021	19.2796	24.4869	20.0375	25.9473	14.579	14.47	16.3338	17.6378
IFITM3	18.1862	13.7721	16.3318	17.606	17.5751	15.3803	15.8353	15.1241	16.0112	24.463	16.045	20.8758	19.3959	15.8332	20.0268	17.4975
FYN	18.4806	14.0206	14.3189	17.68	17.7489	15.0318	17.0819	15.4299	17.2142	18.5799	15.8755	19.7657	20.6772	14.2799	18.6375	16.9882
CD2	17.7525	11.7846	13.5288	16.2339	17.2429	13.0648	18.9524	14.6081	17.4128	19.5173	17.402	19.7197	18.7227	15.9848	21.0577	16.8657
GZMA	21.4853	16.1497	9.95454	13.2844	16.2458	10.5659	32.0063	16.1591	15.0803	11.4726	13.4106	19.4036	17.9419	14.0126	22.0677	16.616
CD83	11.0915	10.0828	22.4629	12.8649	23.2068	11.0722	20.3389	17.4265	15.5855	17.7654	15.2688	13.6463	14.0428	15.025	20.6528	16.0355
JUN	14.4362	12.5144	11.858	12.8229	18.4532	13.1351	20.91	17.5184	15.712	15.1655	16.5431	20.1931	13.7207	12.3412	18.0565	15.5587
GZMH	16.2535	9.64364	15.0195	11.2521	19.7723	13.1854	13.5409	17.4618	14.6663	17.6814	16.6282	16.8563	14.0345	23.5858	13.6104	15.5461
LAMP1	15.3762	9.71083	11.5876	15.9843	18.6172	15.1674	14.8866	13.0102	16.6439	13.4724	13.8799	17.0809	14.429	14.0719	20.4782	14.9598
BIN2	16.1515	11.3805	11.1841	12.8875	16.6532	13.6565	11.8401	14.0102	13.4309	17.8202	13.6511	22.5213	14.756	13.1807	16.4826	14.6404
CASP5	17.4684	10.8719	10.7058	11.0792	15.2486	12.0226	19.1385	13.9892	14.2495	19.2506	15.6093	14.554	18.9763	12.0798	13.6967	14.596
SLC2A3	13.4595	11.6046	12.3884	15.5318	25.6572	21.5777	10.8724	13.5443	13.6579	14.443	16.107	13.1211	11.6614	10.0134	14.5059	14.543
FYB	15.5437	13.2692	10.7686	11.9716	13.879	10.7803	11.1074	12.9403	12.7158	27.1632	15.9488	18.5237	12.9954	10.2378	17.6152	14.364
C10orf54	23.2178	12.4161	9.4414	11.1251	13.3967	13.8152	15.2791	16.4203	14.9651	13.1614	13.0581	14.347	14.8757	15.7012	13.5346	14.317
CTSW	13.815	11.9404	13.1707	13.9281	13.7077	12.0988	13.6157	14.5924	17.2127	17.0113	14.1435	15.1017	16.372	13.288	14.7439	14.3161
BAX	15.9282	11.381	10.8654	11.3194	15.8035	12.2019	13.2824	13.3145	13.9069	16.9793	14.1925	17.7068	17.1174	14.4002	14.437	14.1891
ARL4C	20.4843	9.47394	9.51263	10.9163	14.399	12.0857	17.7879	14.8475	13.8885	14.144	16.6585	15.2636	13.4874	13.152	15.9122	14.1342
MYC	29.1279	7.27807	9.8286	12.044	11.1126	10.8919	13.7372	17.4023	10.9887	13.4839	16.9238	23.7229	11.8541	11.0789	11.1092	14.0389
CD79A	17.8193	10.8665	16.6001	17.6796	19.0913	10.7691	12.6888	18.6933	8.83005	16.5719	9.86482	15.738	8.81157	8.76382	16.5263	13.9543
KLRK1	14.9706	10.9102	12.3624	15.2631	13.638	9.96585	18.7075	11.1403	14.2223	16.6161	17.4794	16.4101	11.931	13.5147	11.9376	13.9379
RPN2	17.4329	11.0155	8.29688	10.7575	14.4531	10.773	12.9834	12.3967	15.8368	14.3011	15.0263	15.5643	13.9629	10.4844	18.348	13.4422
FGFBP2	12.2488	9.38775	10.715	12.7927	11.8598	11.2202	16.354	14.1879	9.80461	15.8625	13.5577	21.027	18.9359	9.11843	13.8192	13.3928
CD44	19.0362	9.71599	8.94368	11.7637	13.0054	13.0987	13.2187	12.4053	11.3797	12.769	14.8122	16.1615	14.0306	13.5808	14.4198	13.2227
CD8B	13.1854	9.47371	10.6408	9.93132	13.5061	9.74835	17.2818	10.3357	15.2526	17.1613	11.6127	12.2835	16.9067	10.8867	19.1936	13.16
IL7R	13.0087	7.56144	10.2219	10.732	12.8469	10.358	11.7963	15.3857	11.5378	13.57	9.73081	16.8532	15.9886	12.1908	14.2709	12.4035
FCN1	10.0491	10.9234	14.4906	15.6602	11.6165	9.58705	10.7926	11.2877	8.40454	16.7352	8.40334	16.3535	19.0832	7.83067	12.3507	12.2379
CCR7	16.4917	11.4772	8.65002	8.34206	16.8701	8.35478	18.8308	13.0382	6.88565	19.5533	11.3174	8.67807	13.6907	12.8956	7.06285	12.1426
LAT	13.3924	10.5296	8.53371	8.71088	13.8722	9.50298	10.9132	10.7406	11.6545	18.6657	11.2279	14.8247	11.0492	11.6554	13.7405	11.9342
SDCBP	12.768	8.06201	10.169	13.2389	12.207	9.53065	11.5782	13.783	11.8626	10.7927	12.1292	13.6526	13.0589	9.85856	14.7867	11.8319
KLRC4	14.1897	10.8039	8.93926	10.3029	12.6296	10.8861	11.1211	10.9013	11.6767	13.155	13.0213	13.5675	11.7979	11.7642	12.6674	11.8283
IL23R	11.4786	8.22516	14.0877	9.31956	11.1185	12.0065	12.6373	11.8305	12.0705	21.2355	11.1364	12.1424	11.5595	9.06353	9.45659	11.8245
YBX3	14.8383	7.71784	7.78494	9.30413	14.3686	9.59019	10.3949	9.28206	17.4497	13.1269	10.6898	17.4652	12.29	9.18434	13.4083	11.793
LEF1	13.4976	7.74148	6.89337	15.8101	9.14648	7.73454	13.5729	14.255	8.80435	14.1653	11.8729	12.0079	11.7803	8.46821	19.3439	11.673
IGHD.membrane	10.1899	7.34591	4.4598	12.2026	8.79893	12.6338	10.8674	9.23059	9.38978	24.4129	10.915	17.5886	15.1113	14.9776	6.63628	11.6507
HOPX	11.8696	12.3808	6.98236	9.76249	15.4123	10.3839	13.6642	9.68133	11.7308	16.0361	11.1143	10.9415	10.0472	8.30597	13.1713	11.4323
NAMPT	11.1555	9.86076	7.05731	8.55712	8.84421	9.56033	13.5615	7.08982	9.91999	12.5115	8.72094	21.2378	15.0227	10.0303	16.8211	11.3301
ANXA5	10.0382	9.87565	8.77561	9.81652	12.4058	12.4485	9.01631	9.93521	10.8761	10.5649	13.5402	13.4987	14.1127	11.4194	12.2856	11.2406
S100A9	11.4657	8.45803	7.41525	10.8449	11.5312	9.54342	9.55264	10.3141	10.6863	12.4839	10.1947	13.0342	14.1683	12.7366	9.62352	10.8035
IGHM.membrane	9.38845	9.35649	9.83079	10.2371	9.26193	6.75641	9.80654	9.54994	21.955	11.217	10.876	16.1713	10.0811	8.36613	8.26464	10.7413
TKT	11.4448	6.18982	8.85708	11.3752	10.6239	9.59559	10.3937	7.96541	12.4824	12.7257	14.619	11.596	10.1975	8.55547	11.0762	10.5132
KLRB1	10.0273	8.55715	7.6323	9.86907	15.2695	8.19836	13.9621	7.95585	10.8976	10.4463	10.3472	10.9267	10.218	9.17695	13.1021	10.4391
FTH1	11.5924	7.06629	8.4643	8.99738	11.2463	8.32636	10.3698	8.07105	11.6075	15.078	11.7236	11.225	12.4187	8.32224	11.0586	10.3712
ITGA4	13.033	7.4444	8.11507	10.5536	10.946	10.7158	10.1345	9.839	11.3866	12.6496	9.75275	11.74	9.84739	8.86213	10.2341	10.3503
LGALS3	9.10982	10.418	7.86349	12.4969	10.2208	6.91821	7.24111	8.0635	9.19635	15.8957	7.96277	10.6312	15.6095	10.71	11.9584	10.2864
ITGAE	12.9549	6.37398	12.9861	8.16405	10.4538	8.36255	8.78837	7.57522	11.0958	12.0183	13.273	9.44759	12.3387	10.6607	8.56025	10.2036
CD5	10.4599	8.36292	7.26421	9.02487	9.10899	10.4174	11.8315	8.1312	9.54799	11.5658	11.4662	12.5412	11.6813	8.32907	11.9463	10.1119
GZMB	9.65454	8.21776	10.2806	7.76414	10.3173	14.5908	10.8064	9.09884	8.67395	13.9212	8.70263	11.8574	8.07256	7.60766	11.2911	10.0571
CD247	11.7637	8.03098	8.57747	8.79255	11.3099	8.73646	8.4574	7.73715	9.61262	10.6147	8.20202	13.4959	12.4301	8.71073	12.8626	9.95562
IL2RB	11.8981	6.14914	6.56365	8.88344	11.0524	9.42019	8.27504	8.56141	13.4702	11.2674	10.5796	11.1975	9.91109	8.37797	11.9743	9.83876
GIMAP2	13.4066	8.02278	9.448	6.66062	10.1593	8.47216	8.22861	8.59832	9.13421	10.2568	13.6313	9.44745	9.67104	10.1305	12.0069	9.8183
SRGN	16.0829	6.83406	8.22386	7.1247	9.76737	8.05871	9.30069	7.05747	9.95256	12.7849	11.6994	10.6451	8.4245	8.03826	12.8568	9.79008
XBP1	10.1652	7.22674	6.23445	8.56473	9.19447	7.79976	13.3029	8.55035	12.7398	9.28823	9.39208	11.6784	10.9416	8.55742	12.7735	9.76064
CD79B	12.6425	8.32932	5.52053	5.97947	26.1354	8.52056	5.37025	9.33894	13.4217	7.20596	7.86545	9.61068	6.71498	5.72531	13.5972	9.73189
TRGC2	9.85477	9.40997	7.12788	7.76897	11.3531	7.80218	10.384	7.76366	7.91035	11.5491	8.79045	14.6666	11.367	8.39022	10.4855	9.64159
GLUL	9.36724	8.69602	6.02485	7.78272	10.8243	10.7479	9.16126	8.44835	9.38759	8.90861	10.5422	11.756	9.16329	7.86493	13.6566	9.48879
IKZF1	7.3017	7.3091	11.8152	9.50167	11.8304	6.28851	10.5453	8.00765	10.5177	6.57291	7.12903	10.3223	12.2872	15.7615	6.94785	9.47586
BCL2A1	8.86146	8.02932	7.95162	8.85411	10.5687	7.34362	6.64506	7.53847	9.4992	14.1363	8.08057	9.32883	12.9747	9.24497	12.7579	9.45433
IGKC	11.2817	8.41235	9.20175	8.22425	9.06763	8.18006	11.3897	10.7559	10.9249	10.5325	7.03171	11.574	8.92479	7.10316	7.98545	9.37267
LAP3	7.72821	5.93194	5.42989	8.26141	8.37474	16.2103	8.99051	8.14733	11.3677	11.5041	7.79569	10.6878	8.61824	8.61766	10.6799	9.22303
BIRC3	5.46947	3.46465	6.17928	12.2076	9.76628	7.42456	14.7952	15.6455	7.31571	9.02431	10.9431	16.2724	7.52691	6.23811	5.64049	9.19424
TNF	6.28502	6.50762	7.66162	9.56452	9.24568	7.06073	8.38111	10.0804	8.01881	12.2089	12.0477	9.25988	10.1766	5.6977	15.7022	9.19323
LYN	12.5701	8.13242	8.03092	8.59416	8.14256	9.86983	6.49292	6.60784	8.57288	8.67502	7.57043	9.77154	7.92709	9.33629	13.1664	8.89736
CTSA	9.93984	6.74574	5.35035	10.8559	8.43589	8.31431	8.42162	8.8031	8.25698	9.99259	9.33312	9.53409	10.7736	7.41534	10.638	8.85404
PDIA6	13.3371	6.3188	6.48791	6.99369	11.8479	6.9777	7.57597	8.96024	9.94594	10.4579	8.52465	8.72192	8.46066	8.20888	9.74892	8.83787
CXCL8	10.9645	6.37299	6.80632	8.63171	8.17569	9.65915	10.3945	8.05773	8.94382	9.50289	9.97791	10.2245	9.39188	5.89242	9.46574	8.83078
IER3	19.1808	5.94491	13.0419	7.8702	5.62266	9.1968	9.44569	4.68118	3.77663	8.0977	6.25609	13.0525	7.62082	10.5759	7.72754	8.80608
IGBP1	11.1708	6.30314	9.02258	7.41043	7.72828	8.64976	6.72732	7.81913	10.1295	9.43413	9.13411	9.69698	9.9218	6.77321	9.93611	8.65715
PRF1	7.83605	5.64368	8.30713	6.82915	9.95981	7.47773	8.68998	10.8462	7.88098	11.0398	7.32403	9.56126	9.90444	7.01567	10.3408	8.57711
IFNGR1	7.88595	7.48064	7.98834	6.05617	8.78138	6.79208	7.59915	5.89045	8.68984	10.4396	11.6177	10.0503	10.107	7.72134	11.4532	8.57021
PELI1	10.9317	5.14017	6.42068	6.84878	9.09474	7.55781	8.66433	7.38224	8.94675	8.65885	9.34382	11.0363	10.1403	6.98514	9.16869	8.42136
IL4R	8.81439	8.26583	8.1636	7.26753	6.58721	7.48913	8.68537	6.15176	8.0987	14.1523	6.85243	10.6793	6.11381	7.33675	10.1456	8.32024
VPS28	8.55847	6.50412	7.77402	6.74038	8.78878	8.08216	7.90459	8.35399	10.5396	8.46381	8.17607	8.10603	10.4017	6.65156	9.69703	8.31615
LYZ	7.68188	6.71557	5.27297	10.0791	6.88434	5.98135	7.68101	10.8755	8.47899	9.26693	9.09973	7.96119	7.49513	7.15764	13.8048	8.29574
CBLB	8.66014	6.9211	7.65705	8.24734	9.74252	7.34216	9.29127	6.84663	8.45642	7.9181	8.79544	10.966	9.02895	6.03326	7.82873	8.24901
ADA	9.9373	7.36116	5.1693	6.2622	7.85616	7.924	9.96705	7.92046	8.81929	8.87396	9.3609	10.069	7.03423	6.61843	9.90804	8.20543
CD27	6.84892	7.89447	7.80813	5.37022	9.9575	6.89677	7.64857	7.35084	10.2319	9.54235	8.45417	9.41395	8.04681	7.08783	9.69544	8.14985
TARP.refseq	7.79332	8.17413	4.50269	8.01088	9.60026	6.77495	8.67809	7.08849	7.67152	11.0502	8.08932	10.1541	8.19455	6.6879	8.28888	8.05062
PXN	8.86903	7.01712	5.24805	5.92978	9.10668	6.74156	7.19367	6.48582	9.08164	9.32239	7.66333	10.2484	10.0951	8.8171	8.54248	8.02415
CD4	11.579	6.23703	8.14396	6.73034	7.39311	6.21711	5.64923	7.00379	6.38051	9.36082	8.52946	10.034	8.14605	5.14784	11.7253	7.88517
NR4A1	11.5766	6.33801	8.21616	6.93889	13.4672	6.2841	4.42312	5.3949	7.52032	9.93776	5.20698	5.36175	9.6343	5.55693	11.6599	7.83447
CD7	12.4743	6.08413	5.22985	6.49255	9.20238	5.05077	6.46656	5.78588	7.02431	11.4289	7.37563	7.57506	6.79174	8.39407	10.8887	7.75099
EGR1	7.97343	5.35003	4.641	5.36993	12.4875	6.72989	5.63642	7.57207	8.42916	8.32977	6.77917	8.63204	7.8602	7.02932	11.6655	7.63237
FAM65B	8.70093	5.55525	7.05825	7.50368	9.43145	5.08782	6.2111	7.54466	8.51175	8.16688	6.08377	11.0033	8.32626	5.03856	8.23539	7.49727
FCER1G	8.56662	6.03632	7.3812	6.94496	8.06894	7.75847	7.41199	7.0315	9.32108	7.39701	5.94038	7.11358	7.34614	8.23106	7.8824	7.49544
GZMK	7.30151	5.42254	9.16539	5.56643	6.59938	4.51418	10.3767	5.37412	8.00965	7.78872	7.65146	7.00169	10.8606	7.16756	9.23972	7.46931
STAT5A	7.82923	6.25776	7.65278	6.37434	7.52991	6.89404	10.5376	5.63702	6.82438	7.32876	7.31723	8.06364	8.3289	7.28898	8.02923	7.45958
CNOT2	8.1629	7.81317	4.62906	7.56485	6.58345	6.26116	8.28753	10.573	5.43019	7.64576	6.18029	12.2559	6.50401	6.66762	7.20945	7.45122
LIPA	7.13297	6.23165	3.68105	6.27133	10.4579	11.2355	7.00128	6.06718	8.82643	8.08666	6.96565	9.13625	5.08126	6.9462	7.74338	7.39098
SYNE2	9.00699	4.72705	10.0248	5.7519	5.71229	8.05199	7.867	6.56859	6.88879	9.55614	6.4591	6.09324	10.4231	6.83921	6.23611	7.34709
TRAT1	5.93805	5.2613	5.78823	6.33473	7.44922	6.21049	7.28068	7.54155	7.9507	7.48422	6.98099	9.40279	11.0586	6.76707	8.47054	7.32794
FCGR3A	11.5208	5.616	5.87716	6.72486	8.58184	6.95261	5.67185	6.51211	5.90459	8.90735	7.02464	7.93558	8.13001	6.26852	7.81379	7.29611
S1PR5	4.8129	5.21445	3.69238	5.42685	4.36429	8.74345	5.85864	12.1423	6.45391	5.87425	6.37387	4.4941	16.7248	4.73347	13.8365	7.24975
APOBEC3G	9.20802	5.70675	4.1386	5.68884	9.12789	6.53154	6.73029	8.71261	6.97944	8.67557	6.74944	10.3241	6.75428	6.43354	6.81118	7.23814
SYNE1	9.01395	5.51691	5.63814	8.60763	9.76184	5.2806	6.16789	5.41598	5.97707	11.1266	6.00257	9.63837	6.35737	4.76586	7.26761	7.10256
PLIN2	8.2795	6.02567	4.68058	7.46173	9.23028	5.31116	6.81261	5.41198	7.64599	8.5053	6.50683	8.45156	7.87226	5.72167	7.53203	7.02994
TCF7	11.9958	4.82092	9.28943	4.13367	7.17385	3.46272	5.68834	5.3161	6.47872	13.0196	5.2521	5.73095	6.89331	7.59686	8.21957	7.0048
PASK	7.32048	5.77923	4.72572	4.79038	8.74337	6.7006	6.21395	7.2931	7.35469	7.78552	10.0915	6.73812	8.40216	4.67899	8.24471	6.99083
STAT3	8.25035	12.7072	4.73975	4.62235	9.90651	4.95265	5.67108	5.56708	6.8145	7.6191	6.63102	7.57872	6.0902	5.15154	7.27838	6.90536
IFNG	8.8112	4.75174	4.71551	6.0053	8.53667	4.76016	5.60206	5.97668	9.35409	6.57392	6.3841	6.70912	8.74544	5.53706	6.85492	6.6212
NEAT1	10.9455	4.81906	4.96828	6.9319	5.19385	6.32839	8.90744	5.08419	5.92116	6.96649	6.70565	6.38762	5.91667	5.16265	8.20655	6.56303
IGLC3	6.76878	6.88966	6.04695	8.50444	6.48205	5.25267	4.67723	7.19274	6.75721	5.95059	7.19647	8.53455	4.59675	6.10955	6.50809	6.49785
R3HDM4	7.26138	5.17205	4.59398	5.51207	5.46684	5.14229	6.87026	6.69582	6.46944	11.8732	7.93003	6.18852	6.88207	4.20295	7.16822	6.49527
GNAI2	6.29151	5.49056	3.76492	7.79325	5.87386	5.0469	6.02082	5.25145	8.78027	9.74887	7.56841	5.27404	6.5841	6.30836	7.19262	6.466
SAMD3	5.87769	6.08022	3.85344	7.0333	7.89048	5.91349	6.39777	7.08457	5.33864	6.60535	6.1979	6.46315	6.4902	5.92268	8.25029	6.35994
IGHM.secreted	7.61832	4.50641	4.03469	7.18521	6.57496	5.7361	4.27092	7.47604	6.04176	8.49906	7.26577	8.07869	5.58568	4.15156	6.52724	6.23683
CD300A	6.58897	6.49008	6.22548	4.64794	4.92622	3.65011	5.70643	7.87552	9.29015	5.48201	5.94131	5.21233	5.89802	4.89732	10.5848	6.22778
TRIB2	5.76993	4.51235	4.46498	4.33023	6.61105	7.70958	6.82896	4.56677	6.44576	6.08347	6.48324	5.69751	10.0765	7.71765	6.04186	6.22266
LGALS9	6.24013	4.88208	4.01248	7.49511	7.63746	5.96099	5.15307	6.01874	6.16925	8.09654	6.83061	6.0904	6.10479	5.01932	6.87864	6.17264
PIK3AP1	6.86369	6.23885	5.1064	5.04354	6.43215	8.2687	6.72986	4.84725	6.14875	5.30943	6.93037	7.07049	7.72079	3.8558	5.99495	6.17074
ITGAX	5.34805	4.52254	3.44492	4.71274	6.00158	4.02709	6.35583	7.18379	7.18949	6.18126	11.0531	7.1098	8.67194	4.10951	6.04477	6.13043
TBX21	5.23701	4.27783	5.38027	6.20212	8.22715	5.02844	5.2962	6.24639	5.89716	6.17109	9.06887	7.61604	6.4505	5.25277	5.30039	6.11015
ASAH1	4.7559	4.20122	3.72195	5.38162	6.05506	6.56498	5.0976	4.70963	5.84698	8.47329	6.76012	7.11211	7.59793	5.15147	9.91007	6.08933
IRF8	6.3274	4.24193	4.38186	4.41622	6.39294	6.27225	5.82558	6.75091	4.28607	8.38809	6.37881	8.69793	5.68308	4.60034	8.40329	6.06978
DOCK8	6.34663	4.34629	3.69781	5.87375	5.88931	5.71205	7.34009	5.71439	5.1703	6.67492	6.18719	8.48011	5.53981	5.90993	7.47596	6.0239
CTSD	7.27106	4.02365	5.89648	3.67246	7.85183	5.03632	6.74344	4.74639	5.19667	6.54939	6.79138	4.98711	7.55899	5.48856	8.31971	6.0089
STAT4	6.04855	3.49093	5.06589	4.88715	8.011	5.79304	7.15516	6.45303	5.13887	5.55513	6.02809	4.95725	7.16962	4.99991	8.19584	5.92996
MS4A1	5.40915	4.08241	4.62179	5.43184	5.83664	5.13482	6.91992	5.48478	5.04269	7.95108	7.49209	6.59484	7.57067	4.52966	5.63544	5.84919
GIMAP5	5.94586	4.76369	3.68623	7.89913	7.68815	5.69284	5.70256	5.4093	5.7379	6.00531	5.1457	6.0171	4.7651	5.46365	6.68865	5.77408
PRDM1	5.51608	4.63996	4.95137	4.03632	7.17278	5.37375	5.55186	4.9851	6.16495	6.95652	5.51128	5.46001	6.98264	4.67397	6.71491	5.6461
TNFSF10	6.6511	3.54361	4.21359	4.03275	9.45747	4.79144	4.8725	7.12065	6.83051	5.25323	5.09849	7.67478	5.71633	4.36689	4.44329	5.60444
CD14	4.60362	4.11272	2.78854	3.02747	7.29508	8.35933	5.52451	6.66649	6.34239	5.78371	7.61117	3.76509	7.87658	3.30709	5.24677	5.48737
ICOS	4.19829	3.89558	2.5899	6.65575	9.49121	5.22183	4.98665	4.60569	4.28675	3.96943	4.89689	6.26863	7.24186	5.00188	8.48729	5.45317
BCL11B	6.15791	4.05387	3.38173	4.82708	4.9498	4.78015	5.91112	5.15996	4.27551	8.50101	5.1155	6.41565	5.34703	3.70703	7.34914	5.32883
SOD2	4.6854	3.0716	3.89822	7.17518	6.08359	3.86227	2.34165	3.55523	6.57573	8.93741	4.17677	3.41393	6.27125	9.58791	6.13467	5.31805
LAIR2	10.0015	4.29445	2.30918	3.04914	7.20532	9.77386	4.26122	2.45571	3.81546	5.33578	4.79293	2.6794	8.3573	5.60562	4.79693	5.24892
ITGAM	5.51909	3.23959	5.48519	4.4045	5.97074	3.70078	4.2766	5.58897	5.82882	5.83517	3.81934	5.48086	6.82774	4.6769	6.35123	5.1337
KLRD1	4.42554	4.6276	2.46252	5.15365	7.85546	4.53712	4.76852	3.36921	4.39937	6.89946	8.08368	5.66096	4.74293	5.14056	4.39811	5.10165
SCPEP1	5.99802	5.43337	6.272	3.30631	4.12031	3.93694	4.52668	4.98942	4.41673	5.36927	5.99337	7.76858	4.83514	3.44866	4.97884	5.02624
THBS1	5.39486	2.80249	3.92555	3.78205	5.12469	4.79663	4.95356	4.69756	6.93616	6.07873	5.35063	6.95748	4.53434	3.89868	5.96196	5.01303
CXCL16	4.60333	4.0357	3.94691	3.08237	4.85299	4.53479	4.90537	7.46201	4.99314	4.63797	6.6868	5.0678	3.91969	5.37837	6.42332	4.9687
XPO6	4.77296	4.30517	3.92364	3.69265	5.55207	5.58434	5.72743	4.4485	5.73611	6.14935	4.76299	5.49839	3.84831	3.80365	6.31354	4.94127
TIAF1	4.65783	4.48194	3.76373	5.83044	5.37245	4.73765	3.37036	3.65561	6.91851	5.17582	4.02514	6.25449	6.73268	3.45966	5.29015	4.9151
IFITM1	4.22409	4.22573	2.98005	3.7818	4.2291	2.18951	4.29272	4.58478	4.40137	4.97617	9.08509	6.10551	6.66051	2.71363	9.0296	4.89864
FOXP1	4.59285	3.50768	4.26325	4.9841	5.17128	3.71653	3.95523	4.28435	7.47327	4.90381	5.84045	4.94428	4.85697	4.00243	6.79656	4.8862
LILRB1	4.96306	4.76457	3.21369	2.9622	4.74031	4.89613	7.42514	4.89767	4.70999	4.6428	3.56977	8.0661	5.06337	3.897	5.14914	4.86406
CXCL5	3.87307	3.78862	2.87109	4.45221	5.77337	6.01085	6.5421	4.4443	5.22803	4.52994	3.91921	5.95144	6.00937	3.77323	5.76794	4.86232
RORA	5.65675	3.15959	2.94047	4.36822	8.10355	4.71745	4.9251	4.56552	4.0669	4.52376	5.74309	4.94773	4.73148	4.76831	5.61507	4.85553
C5AR1	5.26344	3.04903	3.12408	3.7208	4.90276	4.01892	4.92149	4.19383	4.55973	5.15019	4.63156	5.71864	5.72901	4.39214	8.78053	4.81041
TRDC	5.54764	3.80749	2.09193	4.39953	3.92692	5.21392	5.5126	5.52396	4.83712	6.71219	4.05816	6.24272	5.83893	3.37023	3.80572	4.72594
APLP2	4.70552	4.30302	3.65965	3.67118	4.3543	3.42079	5.59455	4.78761	4.31952	7.06767	5.16278	6.29853	5.23929	3.62337	4.56248	4.71802
STAT1	4.70337	4.06483	3.5038	4.23896	5.77434	4.0479	4.51944	3.19768	5.63574	4.09662	6.27146	6.50028	5.20858	5.01259	3.93266	4.71388
CXCR3	3.84963	2.91877	1.9564	2.31639	5.24489	2.66069	5.95906	5.29807	9.27143	4.87003	7.64513	4.8161	4.83813	3.60137	5.22075	4.69779
TSPAN32	4.93603	2.5207	3.4642	4.52954	5.95073	4.74904	4.37727	5.40368	3.61574	5.43236	4.94682	5.64633	5.94332	3.58706	5.03698	4.67599
CXCL2	4.51322	5.26286	3.00852	4.16812	4.45328	4.27994	5.00843	4.69336	3.54908	5.04781	4.61864	6.97835	5.20417	3.36488	4.7485	4.59328
S100A12	4.82404	3.601	3.63457	3.22914	8.07166	4.78817	2.99729	3.60043	4.10274	4.5143	5.26661	5.98625	3.37797	3.60297	6.40838	4.5337
KLRG1	6.0642	3.75445	4.47974	4.31042	2.89448	3.35318	3.87577	5.01465	3.78557	4.48125	4.19412	5.4378	5.30918	4.99698	5.61668	4.50456
KLRF1	3.78017	2.18538	6.80356	4.88096	4.6587	2.59181	5.7651	3.79127	2.30088	3.62337	3.38053	9.13552	3.62904	4.29673	6.24315	4.47108
ZAP70	3.81366	3.72185	3.70601	4.08467	5.44391	3.01401	4.40541	4.01785	4.73151	6.28262	4.33314	7.01794	4.51692	2.69846	5.20595	4.46626
ACSL1	2.46833	4.47502	3.02171	3.73602	3.26182	2.81454	6.55247	6.47841	6.5617	5.95436	3.00682	4.22049	3.68389	3.77667	5.5625	4.37165
LY86	5.72156	3.6997	3.76653	3.96695	4.20669	5.20084	3.58297	4.88229	6.31904	4.48154	3.51408	4.2146	3.88462	3.32498	3.93604	4.3135
SORL1	3.30753	2.78789	3.57941	2.3904	4.50223	3.40782	3.07142	4.02324	4.05368	3.76722	6.53771	5.37679	4.92826	2.90763	7.84939	4.16604
IL6	5.80898	3.22532	5.22925	2.74556	4.12378	3.88638	3.20992	2.56058	5.24799	3.82782	2.69394	4.98004	5.18336	3.00958	6.61219	4.15631
NCR3	7.75807	2.6934	2.44109	3.51414	5.44062	5.53225	4.59121	2.64617	4.11271	3.6183	3.90747	3.58679	3.68345	2.85038	5.05516	4.09541
CD22	3.92124	2.53218	5.38989	3.46658	4.55646	4.07397	3.08273	4.68376	4.46353	4.95394	3.91191	5.05153	3.49289	2.99269	3.99734	4.03804
FAS	7.1262	2.60097	1.83864	2.87098	4.71865	2.94409	3.99405	1.75208	6.85098	3.96638	6.14568	3.89656	4.42501	3.24762	3.19118	3.97127
CHI3L2	3.29799	2.69366	3.68612	2.36874	3.39359	4.86714	12.2174	2.96164	4.15594	4.0568	3.16872	3.58283	2.07522	2.32383	2.78864	3.84255
LTB	5.62541	2.83844	3.52581	4.0065	4.30171	2.7593	3.92689	2.07508	2.84825	2.69347	4.0498	7.31695	3.83949	4.13514	2.86616	3.78723
ICAM1	3.65674	2.93991	3.86621	2.04576	3.8987	2.61583	3.81698	2.59495	3.90164	3.18902	3.7942	6.92799	3.44073	3.94434	4.19275	3.65505
STAT6	4.46533	2.41227	5.63244	2.22908	2.66772	3.36831	2.69842	3.87284	3.80176	3.6792	3.69016	3.8012	4.21306	3.13099	3.61426	3.5518
IGHG2.secreted	3.31103	2.96897	3.50644	3.02655	4.47694	3.70901	3.3668	4.64138	4.04704	4.02614	3.19192	2.83756	3.36277	3.16311	3.50632	3.5428
CLEC4E	11.3798	2.02422	2.01975	1.95587	3.04021	2.90515	2.52483	2.03329	2.44582	5.54192	2.78108	4.97721	2.75817	2.59056	3.86012	3.52253
CD244	3.1401	2.76902	3.78722	4.14739	4.86895	3.04307	3.44771	3.61963	2.8537	4.13284	3.63639	3.02789	3.26984	2.93463	4.08114	3.5173
KLRC3	2.69803	3.1818	2.79834	3.72172	4.34263	3.94876	3.33879	4.95443	4.1594	2.49703	3.86683	4.35333	2.72538	2.53617	3.37371	3.49976
CD160	3.84341	3.84328	2.27586	3.34507	4.43268	5.12655	4.04428	2.7171	2.66419	3.6968	3.10712	2.97428	3.34876	1.93778	5.04065	3.49319
IKZF3	4.99198	4.12643	3.60838	1.39158	4.95397	3.42946	2.99679	3.93547	2.63622	2.9687	3.38073	4.35938	3.79084	2.28009	3.33974	3.47932
VNN2	2.4106	2.71499	2.85142	4.30765	2.90664	3.08261	3.59654	4.02142	3.79452	4.28306	3.41747	4.23661	3.22159	1.66668	4.21646	3.38188
SLC25A37	4.0315	2.78736	1.73851	2.84391	3.19261	3.59604	2.99521	2.68392	3.05962	4.44385	4.28638	3.29174	3.4928	3.35394	4.3362	3.34224
FCGR2A	3.40935	3.16456	2.32408	4.27631	4.40049	2.14793	2.6511	2.47389	4.07658	3.37696	4.50514	3.79166	3.77442	2.39997	2.87324	3.30971
PDIA4	2.49591	2.0438	1.77943	3.43877	7.30773	2.8807	2.5853	2.42399	3.77277	5.13159	2.15319	4.55219	2.12527	2.72115	3.97781	3.29264
PCNA	2.95465	1.19086	1.11347	3.79474	3.32163	2.89074	5.32582	3.06914	4.751	3.61544	2.74949	4.69768	3.40365	2.97335	3.53392	3.29237
TNFSF8	3.57935	2.62371	2.43762	2.75917	3.26962	2.30168	4.36571	3.11191	3.65255	4.06123	3.93874	3.32184	2.88464	2.29981	4.23805	3.25638
SPN	3.05401	3.03355	3.32351	2.43911	3.38034	2.71496	3.76793	2.71279	3.25552	3.45673	3.62453	3.83971	3.02031	3.05299	4.05167	3.24851
TGFBI	2.80742	2.81454	3.12053	3.51392	4.07787	2.51704	4.14316	2.19641	2.82648	2.47752	3.52373	3.63874	4.79347	3.73717	2.18932	3.22516
BCL2	3.56309	2.62157	2.07491	2.428	3.20974	4.49003	2.46759	2.94463	3.82983	4.8073	2.11761	3.31031	3.71421	2.43653	4.07768	3.2062
MXD1	3.41911	2.80756	1.593	2.01388	3.34276	2.90535	5.0039	2.14259	2.75136	2.64024	6.62742	4.22087	3.02774	2.42995	3.11459	3.20269
TIGIT	2.96316	2.0223	1.65501	2.17926	5.00335	2.61002	3.28122	4.19399	3.68025	2.23428	2.29598	3.46042	3.92571	2.58402	5.17713	3.15107
CD3G	3.83735	1.78721	1.75614	2.45165	3.8376	2.75391	2.36727	2.81322	3.47964	3.88981	3.25431	5.27421	2.72702	2.55562	4.39049	3.14503
LAT2	2.68101	2.10773	3.33026	2.59304	2.56028	3.37361	2.97693	2.69106	3.88877	3.71689	3.34605	3.43649	3.50052	2.42267	4.32002	3.12969
LAG3	3.88819	2.76811	1.86005	2.57381	3.59789	2.56113	4.76798	2.98871	3.35851	2.96653	3.38483	2.84343	3.27277	2.82983	3.11197	3.11825
RASGEF1B	3.29072	2.61409	2.19871	5.47085	2.92212	2.79126	1.64985	2.23633	4.26579	4.60014	1.58242	3.10327	4.18049	3.09768	2.72713	3.11539
TXK	4.29172	2.60797	1.61506	2.61915	2.66677	3.02797	2.31088	3.41276	2.87778	3.65267	2.57864	3.97849	3.14154	2.02567	4.38666	3.01292
CD28	2.33577	2.22893	2.73444	3.61191	3.0285	2.9706	1.67789	2.20331	3.62398	5.08783	3.20045	2.29991	4.42117	2.48839	3.14249	3.0037
TSPAN14	3.09024	2.94267	1.98294	1.70269	4.13862	1.58815	3.33661	2.30694	2.73606	3.85006	2.64522	3.37525	3.05986	3.79558	3.16604	2.91446
IGHG1.secreted	2.83552	2.17372	2.41788	2.6853	3.36759	3.43807	3.21636	2.85701	3.02316	4.79707	2.54526	2.41024	2.07378	2.74253	3.0894	2.91153
TTC38	2.989	1.72255	3.50393	2.55948	2.78703	3.59561	4.99245	2.29526	2.59562	3.04979	1.97954	2.46264	2.92693	1.91966	3.62645	2.86706
POU2AF1	2.64276	1.72016	3.22456	2.07339	3.34962	2.71533	2.62492	3.83493	3.90597	3.44831	2.87417	4.05593	2.49338	1.94449	2.06676	2.86498
TNFSF13	2.7686	2.42644	1.74954	2.08468	2.19742	3.78823	2.48668	3.32046	4.17557	3.39437	3.04678	1.97299	3.30473	1.65451	4.40737	2.85189
CTLA4	1.79197	2.00806	1.79292	1.45478	3.22233	2.92746	2.90452	1.77138	6.8633	2.36545	2.42802	4.62473	2.42798	2.93152	3.19359	2.8472
FPR1	3.69768	2.40329	2.01962	2.25323	2.81885	2.86872	2.12961	2.18158	4.66067	2.69588	1.8483	4.02626	3.4931	2.01499	3.19289	2.82031
ZNF683	2.89958	1.97781	1.92105	3.1116	4.10688	2.56996	3.27789	1.92438	4.25214	3.72849	2.36025	2.10983	2.663	2.79344	2.37079	2.80447
CXCR5	3.73263	3.17602	2.17571	1.98854	1.77209	2.08939	1.87494	2.06876	5.09101	3.13958	4.34704	2.76136	2.59226	2.58511	2.37639	2.78472
CCND2	2.00982	3.06849	2.47442	2.31586	2.30046	1.79571	3.81801	3.18729	2.28109	2.30791	3.36631	3.31448	2.8315	1.80913	4.4981	2.75857
CD86	2.11043	1.68866	4.39659	1.45542	3.23724	2.68791	1.64484	2.09059	2.27175	2.09749	1.95428	2.9396	5.60645	2.83525	3.92224	2.72925
BCL6	2.85706	1.77212	2.49106	1.6139	4.64153	1.78526	1.16017	3.53641	2.59364	2.61971	1.91977	3.13559	2.99765	3.00493	3.95312	2.67213
FOXO1	2.44313	1.6325	1.32972	2.07213	5.97916	2.16667	2.138	2.30251	1.7003	3.90856	3.52639	3.55279	2.61252	1.88724	1.81073	2.60416
SLC7A7	2.52415	2.52733	3.14463	1.91963	2.76178	2.24958	2.13088	2.3399	2.76213	2.50703	2.40392	2.6355	2.56015	2.95327	2.68214	2.54014
TCL1A	3.6578	1.57372	1.52454	2.35066	2.60799	1.77311	2.25607	2.19221	3.21437	2.73235	2.7616	3.56025	2.76739	1.74365	3.36756	2.53888
TNFRSF25	2.58893	2.34052	3.98396	2.17773	3.11382	1.74587	3.28717	1.99289	2.0305	1.66412	1.99867	2.49221	4.10394	1.66971	2.62775	2.52119
LTA	2.5239	2.45202	2.04775	2.30962	3.64465	2.25609	2.06475	2.86272	2.42949	1.61521	3.27424	1.72026	4.65269	1.60497	2.10045	2.50392
ADGRE1	7.37137	1.27747	3.26758	1.65854	1.44888	1.58145	1.47103	1.5139	3.36183	2.79423	1.4712	2.72559	1.77223	2.13465	3.27503	2.475
IL3RA	4.60311	0.502345	2.31153	1.39743	0.761294	1.68593	3.27263	4.19573	2.39586	2.39428	4.0966	2.85178	2.42335	1.40164	2.79961	2.47287
KDELR1	4.0911	2.11899	2.15359	2.91689	2.21397	3.1828	1.14939	1.84985	1.88578	1.74411	2.26412	2.78885	3.04696	1.86298	3.78916	2.47057
RNASE6	1.87231	1.64504	1.42172	1.02748	2.13502	1.89238	2.59872	2.01197	2.36931	3.09188	6.40861	2.25003	2.63492	2.21467	2.2294	2.3869
CAMKK2	2.15382	1.71299	2.17527	1.82604	2.46459	2.10607	2.62441	2.18482	2.0084	2.4506	2.18906	2.57961	2.04164	3.9856	2.71814	2.34807
VCAN	2.77565	2.06434	1.77359	1.55691	1.72628	2.12793	1.83991	1.61895	3.50224	2.41835	2.82981	3.66542	2.50514	1.44605	2.67406	2.30164
VPREB3	1.91241	1.68596	2.85486	2.72415	3.18961	1.64853	2.88229	1.58461	1.73345	4.60447	2.21028	2.41271	1.86114	1.63194	1.39885	2.28902
FBP1	3.0276	1.36167	2.04184	2.03868	1.96885	2.20565	2.59868	1.55489	2.01756	2.01237	2.33778	1.96943	3.93105	1.6863	3.57297	2.28835
TC2N	1.86182	2.66661	2.27794	2.82018	2.10072	1.98867	3.9561	1.83239	1.69311	2.57545	2.12717	1.60956	1.16179	3.32847	1.98029	2.26535
KLRC1	2.11939	1.97911	1.96369	1.6811	3.52112	2.18782	1.75953	1.92931	2.09002	2.75473	2.75256	2.63682	2.33237	1.21923	2.54152	2.23122
FCER2	3.05556	1.23266	2.10885	1.74173	1.91115	1.82772	1.77654	1.95102	2.57143	2.50145	2.45129	3.93631	2.14859	1.5103	2.09943	2.18827
GAB2	2.66579	2.23141	1.14146	1.86933	1.47118	2.38249	1.54164	1.98476	3.41379	2.14629	1.64601	2.04292	4.35543	2.1145	1.42517	2.16214
NLRP3	1.86051	2.147	1.74055	2.0191	1.5973	1.45166	1.60544	1.69548	2.71532	3.64467	1.58099	2.91055	1.39996	1.65545	3.92894	2.13019
TLR2	2.03454	1.68801	1.30865	1.69297	2.25518	1.99992	1.36666	2.16244	2.87345	2.2885	2.1869	2.25022	3.05712	2.12519	2.63363	2.12823
CX3CR1	1.92969	1.46229	1.67698	1.4107	3.38093	2.503	1.48635	1.66332	1.64641	2.35565	2.0598	2.27187	2.13445	1.53913	3.9814	2.10013
GCA	1.7311	0.720095	3.31626	1.99656	2.41233	1.96985	2.19799	2.58242	1.98865	1.30703	2.08204	3.55042	1.44758	1.9802	1.99392	2.0851
DUSP4	2.75229	1.49423	1.6814	1.47943	2.26098	2.2608	1.81537	1.62326	2.39995	1.72033	2.5769	3.94751	1.9871	1.41962	1.83014	2.08329
SIGLEC10	1.91207	1.28222	1.31236	1.12675	1.85647	2.28709	1.35609	1.7766	2.12441	3.62307	3.34448	2.20269	2.52629	1.49729	2.88113	2.07393
G0S2	2.32228	1.38092	1.07673	1.63571	2.63648	2.61141	1.40423	1.4628	1.8387	2.46276	1.20581	2.90259	3.4333	1.19598	2.07452	1.97628
IL15RA	1.7468	1.476	1.22841	1.23057	1.5241	1.03624	2.0776	1.48396	2.43485	2.52989	2.12612	1.92824	3.11859	2.21712	3.18868	1.95648
CXCL3	2.08548	1.29289	1.42826	1.88173	2.10142	1.9276	1.77157	1.69315	2.08079	1.77732	1.62869	3.22434	1.39547	2.76293	2.12224	1.94492
IRF4	2.06056	1.10001	1.67738	1.4739	2.64547	1.6621	1.81088	2.10314	1.83657	2.43592	2.04082	1.78727	2.96722	1.32102	2.06896	1.93275
SLC11A1	3.05827	1.96899	1.24176	1.0057	2.31038	1.27427	1.89316	1.32892	1.72332	2.04662	2.84966	2.2326	2.12455	1.59541	1.85008	1.90025
IL18RAP	3.07316	0.871602	0.89529	2.60938	2.6887	1.46726	4.26128	1.09502	0.956985	1.51456	1.20531	2.06881	1.84672	0.862457	2.92152	1.8892
TNFSF13B	1.09273	0.847566	1.46828	1.64095	1.52719	2.5284	3.66331	1.68909	1.75019	2.47106	1.21051	2.6425	2.02789	0.935549	2.60433	1.8733
MNDA	1.83472	1.21494	1.65267	0.980028	1.76494	1.59648	3.60181	2.23473	2.40214	1.10725	2.0014	1.92226	2.07308	1.73698	1.82992	1.86356
AQP9	0.879381	2.98	0.877103	0.865426	2.65122	2.20988	1.07913	1.70034	0.562429	2.39124	1.67654	2.51715	2.56331	2.24683	2.28331	1.83222
CSF3R	1.26175	1.87296	0.754606	1.73741	1.59406	2.52103	0.681594	1.70509	1.52988	2.4536	1.96926	1.7173	2.96383	1.45941	2.89076	1.8075
NINJ2	1.45193	2.07572	1.88279	1.14162	1.64501	0.597354	1.43311	1.37502	2.00496	1.6824	2.80449	3.06765	1.14887	1.25462	3.37578	1.79609
IL12RB1	2.5315	1.28153	1.15061	1.43033	1.59231	1.98294	1.61721	1.5374	1.58614	2.83688	1.2069	1.79623	3.5408	0.634011	1.49131	1.74774
CD33	2.19811	1.36198	0.869553	1.28058	1.19354	1.43639	1.8234	1.40783	1.35935	3.10811	1.88003	2.20522	2.29941	1.2785	1.71433	1.69442
PSEN1	1.79622	1.36741	0.98917	0.899026	2.48527	1.55089	2.01897	1.05379	1.46235	2.38428	2.21008	1.67898	2.92612	1.07386	1.3816	1.6852
IGHA1.secreted	0.98877	1.14853	1.3112	1.57406	2.13921	1.62054	1.57671	2.45717	1.86335	2.98156	1.37822	2.1312	1.54254	0.995787	1.41313	1.6748
C3AR1	1.84643	1.64963	0.732562	1.41431	1.51008	1.19479	1.3723	0.800985	1.84832	1.68969	3.61767	1.23854	1.4644	1.23978	2.48963	1.60727
TGFB1	1.32987	1.2158	1.19031	0.761481	2.21236	1.89704	1.89472	1.19835	1.72463	0.951101	1.43282	2.35796	2.70383	1.34596	1.61019	1.58843
CD36	2.06443	2.05636	1.23475	1.52291	1.62025	1.5587	1.77195	1.27982	1.28574	1.62502	1.42051	1.86418	1.80659	0.768826	1.40933	1.55262
F13A1	1.12945	1.35989	1.62088	3.91138	0.951723	2.20464	1.87114	0.887535	1.64571	0.798453	0.81336	3.24904	0.805867	0.595393	1.30726	1.54345
CCL20	4.2787	0.826873	0.884446	1.29693	1.51468	0.463737	0.993729	0.423797	0.834357	1.44847	0.611899	2.70454	2.12251	2.67727	1.76702	1.52326
JCHAIN	4.40632	1.2566	0.362271	1.78177	1.33643	1.31945	1.72602	1.53538	2.69507	1.98345	1.12711	0.792385	1.05519	0.47834	0.78051	1.50909
TREM1	1.37809	1.06565	1.03462	1.71953	1.9577	1.56498	1.15382	1.15443	1.47733	1.15035	1.46661	1.64632	2.12063	1.56752	1.94736	1.49366
B3GAT1	1.18937	0.798279	0.977269	1.29923	0.932581	1.67634	1.53286	1.37183	1.23545	2.81811	2.00935	2.16308	1.40742	1.23858	1.10783	1.45051
XYLT1	2.28116	1.05472	0.922171	1.27487	1.45287	0.590127	1.28692	1.4234	0.964781	2.29852	1.51875	2.24691	1.5962	0.893815	1.80466	1.44066
CD163	1.7086	0.583226	0.385383	1.20012	1.3397	1.56907	2.1227	1.25946	1.15755	1.63409	1.14456	2.20857	1.69043	1.74759	1.79842	1.43663
NCF1	1.98298	1.58226	1.13994	1.67047	1.58193	1.95122	0.758061	1.93402	1.68259	1.23909	1.24527	1.03829	1.29835	1.04496	1.378	1.43516
PAX5	1.74486	0.959612	0.992825	0.850452	2.93449	1.59014	1.14041	1.22959	1.50968	2.10775	1.54992	1.78391	0.767856	1.05562	1.1723	1.42596
NAIP	1.29081	1.30425	1.41464	0.802919	1.91079	1.0311	1.68651	1.83434	1.19106	1.21101	1.19642	1.43111	2.92892	1.20754	0.760108	1.41343
IL15	1.26525	1.31459	1.17872	1.28947	0.865413	1.56751	0.867654	0.834585	1.65113	1.43791	1.57512	1.65097	1.85891	1.76217	1.52231	1.37611
GNG11	1.95937	0.863585	0.324982	2.30283	0.577313	1.95002	3.0763	0.810425	0.615579	0.767927	0.920479	0.578714	3.04271	0.504369	1.49686	1.31943
CD40	1.07054	0.927829	1.69197	1.58296	2.35181	1.12003	1.18777	0.829583	1.34199	1.10445	0.967107	1.5831	1.41786	1.35305	1.25156	1.31877
CD300C	0.867169	0.908075	0.750771	1.87238	1.05104	1.02325	0.821786	1.12315	4.45874	0.716521	1.4075	2.34839	0.539483	0.787462	1.05649	1.31548
CLEC10A	2.04252	0.4903	0.844774	0.932532	1.25203	1.66722	0.718286	1.30713	1.45232	2.20139	0.913267	2.82321	1.34623	0.830233	0.872354	1.31292
HAVCR2	0.791031	0.525109	1.40456	1.01011	1.46622	0.92746	1.40811	1.45671	1.63441	2.00272	1.10456	1.00686	1.85957	0.70109	2.38004	1.3119
KIR2DL1	0.874309	1.27603	1.8664	1.09882	1.16759	1.04264	1.5889	1.23407	0.885033	1.04743	2.11622	2.1629	0.773725	0.394548	1.54372	1.27149
DPP4	1.61184	1.21886	0.86058	1.03793	1.43262	0.953247	0.905405	1.48829	1.52331	1.91416	1.09532	2.08309	0.989105	1.02431	0.853654	1.26612
IL18R1	1.71772	0.965539	2.58819	0.395005	0.812488	0.984178	1.92121	0.576531	1.39251	2.42223	0.96518	0.971174	1.0039	1.11723	1.10347	1.26244
CD1C	1.61794	1.3388	0.567987	0.700755	1.46805	0.930824	1.22886	0.626943	1.0684	1.41195	1.61893	2.2401	1.40981	0.919375	1.11871	1.21783
TLR8	0.788672	0.963571	0.893125	0.504705	0.567095	1.71531	1.66743	1.70211	1.11336	0.710269	1.18815	2.51097	1.13642	1.34392	1.4279	1.21553
NCF1C	1.53819	1.317	1.02674	0.695962	1.14541	1.52827	1.17355	1.17457	1.63585	1.04283	1.07503	1.25506	1.23879	1.20386	0.745181	1.18642
BTLA	1.58111	1.22147	1.94033	1.35701	0.894416	1.21039	0.853081	1.11898	1.41517	0.819372	0.917651	0.924407	1.32885	0.47696	1.61639	1.17837
CD72	1.31293	1.77823	0.789732	0.64671	1.11092	0.569226	1.22523	1.40002	0.82554	1.36935	1.1558	1.86821	1.23828	0.789726	1.57447	1.17696
VEGFA	1.13921	0.741046	1.03506	1.5761	0.994316	1.5151	1.12008	0.650975	2.07532	0.866561	0.93367	1.45981	0.681286	0.859603	1.60211	1.15002
CCR6	0.810956	1.07546	1.45334	1.36906	0.986001	0.973864	1.58503	0.958855	0.75628	1.42339	0.739427	1.09538	1.57549	1.2806	0.868532	1.13011
BLNK	1.22281	1.5221	0.750658	1.23513	1.48564	1.27641	1.55	1.10816	0.73938	1.03541	0.376002	1.05362	0.929516	1.59622	0.814264	1.11302
LILRB4	1.57773	0.668636	0.515891	0.705643	1.43903	0.854815	1.1465	1.42851	1.75742	1.01817	1.13414	1.84651	1.01775	0.732395	0.823522	1.11111
MCM2	0.62716	0.370914	1.11471	1.07261	1.19887	0.332732	1.4574	1.36338	1.25548	1.88176	1.07538	1.93771	1.03803	0.820719	0.752554	1.08663
ENTPD1	1.24845	0.379904	0.586058	0.929202	1.20064	0.99399	1.29283	1.42035	0.931839	2.03571	0.787892	1.67338	0.554005	0.482911	1.74947	1.08444
RNASE2	1.7718	0.522296	1.08626	1.92154	0.965384	0.874096	1.10686	0.663792	1.1038	1.79008	0.645327	1.35355	0.598779	0.992754	0.866821	1.08421
TNFRSF13C	1.51609	0.579746	0.587133	1.1795	0.971574	1.21916	1.61329	0.975775	1.29463	0.741316	1.22732	1.82139	0.696312	0.349362	1.11014	1.05885
BACH2	1.21124	1.07057	0.426041	1.72678	1.02491	0.812291	1.21767	1.41737	0.606897	1.29716	0.611074	1.207	1.26965	0.813243	1.10951	1.05476
MGST1	1.137	1.06342	0.770237	0.760725	1.12117	0.97063	0.835814	0.927917	1.40756	1.30639	1.59945	1.25655	0.500672	1.19078	0.813082	1.04409
KLRC4.1	0.938265	0.894578	0.786655	1.09211	2.81142	0.254808	0.471081	0.593151	0.909755	1.72259	0.77821	0.898155	1.43459	0.313193	1.57087	1.0313
MZB1	0.919831	0.571474	0.897193	1.63008	0.791527	1.60698	1.04361	0.878853	0.72858	1.10325	1.44035	1.20977	0.515528	0.70756	1.22431	1.01793
C1QA	0.947006	1.17513	0.47181	0.718199	1.38431	1.05	1.99445	0.662805	0.796468	1.60152	0.747903	0.956188	0.814672	0.544965	1.1123	0.998515
IL18	0.824825	1.0435	0.556326	0.764494	0.677986	1.25254	0.227778	0.460634	1.11901	2.03448	1.54656	0.749014	1.3243	1.33536	0.62585	0.96951
CAVIN2	0.629694	0.435526	0.439893	1.31277	0.455626	0.746917	2.73023	0.97184	1.81695	1.13872	0.670116	0.529132	0.856213	0.401543	0.927433	0.937506
CD24	0.629134	0.603988	0.784666	0.427943	0.66578	0.875859	0.550757	1.3326	1.62025	1.11207	0.999667	0.97221	1.03458	1.30119	1.07026	0.932064
KCNE3	1.0046	0.525448	0.536943	0.413889	1.21891	1.53112	1.00905	0.757805	0.572584	0.655101	0.68721	1.37479	1.21087	0.738434	1.17755	0.894286
IL1RN	0.800763	1.07304	0.563487	1.76926	0.943866	0.746279	0.371203	0.91708	0.57659	1.19468	0.665671	0.799573	1.41541	0.47652	0.951843	0.884351
NT5E	1.20443	0.721092	1.16936	0.659775	1.23211	0.584829	0.468663	0.976387	1.02266	0.905525	0.673009	0.521273	1.26508	0.49057	1.03065	0.861695
QPCT	0.769067	2.16195	0.686854	0.377367	1.02278	0.99746	0.557094	0.480298	0.327742	0.629179	0.927016	1.10801	0.565816	1.02952	1.16892	0.853938
CCR5	0.827776	0.588296	0.791761	0.644077	0.63421	1.38497	0.540971	0.435982	0.764072	0.703215	0.500637	0.92697	1.66302	1.47904	0.709192	0.839613
S100A8	0.635832	0.843401	0.530803	0.582905	1.25108	0.700848	0.745261	0.673983	0.998694	0.724733	0.524204	0.850086	0.298575	1.92044	0.675477	0.797088
IL12A	0.916038	0.348095	0.246961	0.601089	0.598346	0.473432	0.897866	0.817028	0.796245	0.845135	1.41365	0.563644	1.17849	0.396436	1.12178	0.747616
PTTG2	0.389361	0.470882	0.554806	0.764161	0.903458	0.654002	1.01328	0.575175	0.852469	0.836397	0.469159	0.66995	0.735184	0.507977	1.76245	0.743914
ZBTB16	0.791185	0.251431	0.273827	0.734088	0.599768	1.04217	0.32875	0.67027	0.759878	1.19182	0.757722	1.21066	0.799233	1.09491	0.360161	0.724392
CD9	0.994079	0.463047	0.12193	0.463785	0.774239	0.360933	1.48916	0.791039	0.478074	0.533185	0.356316	0.51161	1.7503	0.961376	0.534068	0.705543
CD200	1.15977	0.567113	0.505144	0.535984	0.770682	0.302255	0.966137	0.571472	0.438663	1.34706	0.579337	0.669368	0.661488	0.824403	0.664318	0.704213
FUT4	0.721362	0.785349	0.524158	0.655988	0.379474	0.917535	0.410862	0.792586	0.664689	0.529083	1.07625	0.775688	0.528108	0.413408	1.36477	0.702621
CD38	0.399688	0.515658	0.246513	0.52568	0.545647	0.357392	1.12462	0.903389	1.31914	0.706379	0.437957	1.28697	0.226369	0.992603	0.824959	0.694197
IGHG4.secreted	0.786483	1.12193	0.232076	0.574129	0.336702	0.151962	0.930976	0.323206	1.09126	0.996299	0.762601	0.975593	0.310856	0.766786	0.511619	0.658165
SH2D1B	0.500822	0.579168	0.993717	0.522451	0.622929	0.478258	0.90861	0.349024	0.209492	0.599781	0.488158	1.98555	0.391325	0.366924	0.707604	0.646921
CCR2	0.905341	0.144672	0.383227	0.908545	1.25495	0.739989	0.568814	0.248813	0.493387	0.333526	0.37975	1.01163	0.768652	0.38976	0.990268	0.634755
AIM2	0.522219	0.185841	0.966504	0.573612	0.934599	0.205691	0.697184	0.425887	0.456722	1.02505	0.358272	1.24425	0.602797	0.764809	0.45573	0.627944
PTAFR	0.504771	0.408646	0.405268	0.468732	0.830245	0.385223	0.802273	0.359536	0.917261	0.615691	0.481478	0.856858	0.451906	0.918806	0.780346	0.612469
C1QB	0.642865	0.579525	0.278874	0.706701	0.641149	0.760929	0.447573	0.512651	0.303027	1.27952	0.199274	0.604056	0.95358	0.553871	0.57506	0.602577
MCTP2	0.727104	0.178561	0.550211	1.02631	0.58108	0.526001	0.388058	1.04167	0.556502	0.633723	0.407458	0.545574	0.698278	0.641785	0.529047	0.602091
CD274	0.621844	0.566185	0.974849	0.700289	0.948024	0.449056	0.471736	0.339846	0.347756	0.775329	0.3261	0.368964	0.360355	0.463496	0.981849	0.579712
IL2RA	0.886249	0.590021	0.559523	0.774704	0.349568	0.50867	0.260989	0.857491	0.335331	0.725017	0.451643	0.186293	0.691434	0.265907	1.24383	0.579112
IGHG3.secreted	0.719684	0.527344	0.307221	0.469934	0.281487	0.692508	0.586128	0.720042	0.750628	0.884055	0.537843	0.414202	0.266108	0.63577	0.694549	0.565833
TRBV3	0.387237	0.445696	0.146587	0.560589	0.69455	0.821396	0.798083	0.367184	0.735161	0.502423	0.219837	0.506235	0.772612	0.413521	1.10576	0.565125
TCF4	0.466067	0.655878	0.350527	0.366625	0.76637	0.507223	0.761947	0.806622	0.684725	0.448827	0.39019	0.77694	0.65528	0.261487	0.482588	0.558753
TNFRSF8	0.370908	0.316361	0.578041	0.578995	0.636809	0.276896	0.242537	0.515141	0.278046	1.34904	0.754187	0.375357	1.64574	0.104389	0.25723	0.551978
TTYH3	0.848866	0.87621	0.226639	0.461792	1.05928	0.303055	0.284503	0.510968	0.472147	0.665534	0.46771	0.802639	0.481547	0.275891	0.417381	0.543611
CCR1	0.551937	0.370802	0.282175	0.872076	0.556324	0.530287	0.383956	0.698641	0.309517	0.610511	0.164012	0.646749	0.731035	0.807767	0.61699	0.542185
FAM129C	0.868472	0.178161	0.352942	0.430594	0.538648	0.286594	0.510119	0.525983	0.329821	0.386685	0.321471	1.14565	0.496665	0.368491	1.2528	0.532873
CD70	0.701071	0.221156	0.131616	0.508073	0.802649	1.02123	0.579241	0.275095	0.629904	0.605709	0.305616	0.720518	0.585292	0.486045	0.411451	0.532311
F5	0.379241	0.558376	1.26063	0.10798	0.185967	0.466856	1.01156	0.629267	0.640011	0.536626	0.187513	0.510328	0.496875	0.158065	0.805462	0.528984
FCER1A	0.274232	0.710428	0.0165094	0.307383	0.406083	0.493299	0.771763	0.479862	0.425106	0.87201	0.567921	0.464993	0.643906	0.514453	0.728245	0.511746
EOMES	0.427749	0.321256	0.268545	0.326302	0.750141	0.319117	1.07283	0.514106	0.399631	0.431464	0.20151	0.585197	0.872281	0.218461	0.703781	0.494158
CLEC4D	0.484904	0.21272	0.420711	1.2518	0.425389	0.358574	0.762627	0.413994	0.255453	0.298773	0.294163	0.450119	0.674573	0.192333	0.804213	0.48669
FOXP3	0.407191	0.210589	0.388922	0.560257	0.31886	0.506336	0.219777	0.683224	0.570683	0.813175	0.311023	0.180225	1.09662	0.516118	0.504187	0.485813
LRP1	1.44265	0.891256	0.0879202	0.267555	0.444149	0.249155	0.298346	0.231299	0.253208	1.33892	0.301741	0.587824	0.2307	0.369705	0.249093	0.482902
RAB27B	1.00023	0.392237	0.0659779	0.337469	0.708184	0.281718	0.335283	0.867925	0.219659	0.443998	0.321123	0.615961	0.396017	0.707653	0.51418	0.480508
EGR3	0.519319	0.211051	0.229723	0.440853	0.332423	0.574982	0.389484	1.00571	0.484288	0.530178	0.318746	0.324492	1.15299	0.262306	0.348601	0.47501
VMO1	0.329809	0.486415	0.475595	0.428772	0.539212	0.470229	0.16904	0.492324	1.13946	0.746268	0.354465	0.311571	0.200452	0.362759	0.429984	0.462424
ITGA2B	0.49147	0.504179	0.195719	0.610905	0.350813	0.602027	0.504398	0.359476	0.561259	0.400231	0.843548	0.113954	0.962582	0.150483	0.259038	0.460672
MMP25	0.758981	0.169708	0.108052	0.420322	0.577203	0.299977	0.363814	0.308196	0.182341	0.895241	0.686478	0.285003	0.533536	0.493892	0.640824	0.448238
FOSL1	0.253671	0.281199	0.458483	0.409645	0.424882	0.528763	0.277473	0.363426	0.58692	0.529303	0.4466	0.512726	0.226557	0.617561	0.637624	0.436989
MCM4	0.627534	0.445193	0.0806469	0.475582	0.570761	0.205174	0.23039	0.353471	0.408082	0.720633	0.259679	0.825016	0.474092	0.383626	0.463202	0.434872
TNFRSF4	0.136635	0.266956	0.169642	0.41516	0.626343	0.357712	1.04919	0.181984	0.366505	0.561193	0.475531	0.649968	0.487636	0.165229	0.512102	0.428119
CR2	0.372782	0.164203	0.749996	0.285704	0.107722	0.414457	0.128594	0.778558	0.222988	0.481629	0.402098	0.481826	1.10104	0.0956376	0.428399	0.414375
CCL2	0.396037	0.44165	0.487077	0.671479	0.371113	0.619603	0.3063	0.524307	0.266174	0.142024	0.227502	0.411209	0.307294	0.501747	0.226492	0.393334
SPON2	0.326245	0.476315	0.932694	0.0175843	0.448369	0.159211	0.315065	0.560077	0.156832	0.114206	0.240159	1.06793	0.164686	0.09066	0.65107	0.381407
KIAA0101	0.314179	0.594444	0.0467096	0.155368	0.705217	0.0316862	0.306276	0.529184	0.582329	0.53746	0.216625	0.300189	0.508468	0.240139	0.399374	0.36451
CCR4	0.371098	0.345744	0.41972	0.647645	0.0604061	0.464093	0.330044	0.324023	0.332566	0.520974	0.369222	0.303104	0.262783	0.367215	0.343024	0.364111
THBD	0.348295	0.301901	0.743442	0.111911	0.36918	0.318684	0.306145	0.464826	0.566145	0.281151	0.237962	0.409422	0.378135	0.330569	0.228721	0.359766
FASLG	0.250623	0.412087	0.524358	0.25834	0.297205	0.201728	0.242878	0.146174	0.537691	0.688013	0.091217	0.202402	0.734366	0.42095	0.38025	0.359219
EBF1	0.84992	0.00590803	0.23591	0.0756953	0.264092	0.411081	0.276899	0.278261	0.206148	0.463393	0.306757	0.223966	0.598766	0.577766	0.488676	0.350883
TYMS	0.231994	0.363791	0.58647	0.235023	0.800045	0.100013	0.132028	0.209928	0.271501	0.662334	0.195321	0.147301	0.326245	0.395555	0.294267	0.330121
IKZF2	0.273889	0.186505	0.297066	0.494088	0.113938	0.294053	0.314084	0.321689	0.379339	0.438885	0.247824	0.373453	0.459579	0.325201	0.361165	0.325384
CD96	0.0839279	0.192601	0.182544	0.806833	0.481428	0.276315	0.8824	0.261059	0.074269	0.102491	0.0907035	0.422568	0.343093	0.254187	0.268312	0.314849
LRRC32	0.275512	0.311118	0.399897	0.297181	0.718267	0.339212	0.452229	0.0617459	0.494689	0.0602827	0.0596155	0.429759	0.0636103	0.180952	0.210339	0.290294
PTGDR2	0.0474279	0.52376	0.157212	0.0655402	0.152983	0.258028	0.0616062	0.441119	0.356188	0.156766	0.445162	0.630949	0.389084	0.269809	0.23981	0.279696
CXCL1	0.379477	0.286184	0.286978	0.304206	0.186755	0.0456432	0.133568	0.329191	0.123496	0.312448	0.153281	0.252209	0.511388	0.407191	0.346416	0.270562
SNCA	0.104359	0.177346	0.106082	0.39606	0.668849	0.555496	0.0297488	0.189324	0.223712	0.346582	0.0636008	0.378827	0.546919	0.0961045	0.131182	0.267613
LAMP3	0.465395	0.242828	0.140036	0.211645	0.21235	0.135164	0.184547	0.25199	0.263553	0.109612	0.222238	0.0705759	0.269652	0.641716	0.406583	0.255192
TGFB3	0.0657587	0.330266	0.123859	0.119524	0.384737	0.0355341	0.350735	0.241488	0.31064	0.0977266	0.28662	0.574488	0.453367	0.0869413	0.215677	0.245157
TMEM97	0.196229	0.0928038	0.0617856	0.245279	0.408579	0.188794	0.240779	0.146911	0.155956	0.479599	0.3722	0.15596	0.281201	0.337535	0.170583	0.235613
VSIG4	0.278434	0.107666	0.13385	0.0980131	0.184458	0.327833	0.230124	0.216418	0.283565	0.334458	0.24195	0.357744	0.23677	0.162626	0.235877	0.228652
TLR7	0.322843	0.270524	0.164477	0.106194	0.165116	0.223679	0.809229	0.107272	0.165365	0.262865	0.124462	0.229363	0.190866	0.0714407	0.203267	0.227797
IGHG1.membrane	0.0758722	0.133608	0.229212	0.204359	0.515865	0.523545	0.324657	0.0530126	0.077867	0.358476	0.134941	0.0935112	0.441417	0.125946	0.0950818	0.225825
ACKR3	0.590147	0.0976754	0	0.186036	0.0892462	0.226829	0.346665	0.338308	0.109361	0.104352	0.0203688	0.0917306	0.364648	0.230708	0.533222	0.221953
CXCR6	0.464105	0.127212	0	0.259654	0.263328	0.11201	0.226951	0	0.263344	0.367982	0.353075	0.165516	0.233209	0.321872	0.107576	0.217722
AURKB	0.20406	0.0931709	0.137063	0.0373093	0.391478	0.0849361	0.131257	0.267261	0.098295	0.505638	0.151962	0.302251	0.282203	0.183418	0.214235	0.205636
RORC	0.287362	0.312136	0.0514033	0.19207	0.392065	0.480276	0.15068	0.107137	0.0719766	0.0562273	0.156662	0.166325	0.0830077	0.0886123	0.0450166	0.176064
TOP2A	0.0679294	0.256708	0.20226	0.0644413	0.0727645	0.204638	0.0880533	0.404549	0.310122	0.146456	0.0685438	0.13441	0.0792187	0.0702527	0.469436	0.175986
CXCL10	0.530358	0.0814222	0.01727	0.345865	0.0919036	0.140345	0.0679968	0	0.20362	0.052782	0.431143	0.110105	0.101993	0.192962	0.221787	0.172637
IL12RB2	0.25452	0.0074555	0.056804	0.209569	0.199491	0.0369631	0.202425	0.363705	0.174794	0.207559	0.102121	0.241309	0.250062	0	0.245299	0.170139
CD80	0.12978	0.0375537	0.143197	0.0580653	0.128264	0.0560887	0.062504	0.0676104	0.287251	0.301444	0.273619	0.154527	0.307802	0.417949	0	0.16171
ATF6B	0.156079	0.147858	0.114408	0.225017	0.161119	0.0768516	0.255396	0.00934739	0.181454	0.142492	0.134825	0.153016	0.225177	0.126506	0.251001	0.15737
SLC35G2	0.0685476	0.123472	0.072054	0.0322067	0.0960265	0.316019	0.130368	0.186405	0.181421	0.179125	0.253748	0.252662	0.20041	0.089461	0.102921	0.152323
CSF3	0.0729086	0.0685409	0	0.0630272	0.171449	0.182331	0.216922	0.0840002	0.0690935	0.0953771	0.206823	0.0781957	0.181869	0.0188127	0.744505	0.150257
CD1A	0.274671	0.29318	0.0560427	0.110945	0.21778	0.208817	0.382855	0.108114	0.057067	0.114372	0.0324454	0.142059	0.0577511	0.145528	0.0208479	0.148165
FLT3	0.382838	0.193861	0.111754	0.221252	0.164325	0.221705	0	0.0490423	0.102195	0.289927	0.0959632	0.0837333	0.019249	0.208072	0.0513393	0.14635
CMKLR1	0.148598	0.16582	0.0696466	0.0270714	0.131515	0.158598	0.248103	0.0942255	0.187893	0.288316	0.0570904	0.145189	0.176803	0.0759949	0.193443	0.144554
ADGRG3	0.074249	0.0267365	0.0310858	0.00808151	0.433934	0.500827	0.0496796	0.0295216	0.0805551	0.0460125	0.0402713	0.170708	0.444091	0.142318	0	0.138538
TNFRSF17	0.0877588	0.032632	0.113195	0.175114	0.292197	0.120464	0.142701	0.125047	0.118996	0.0580522	0.365592	0	0.0905107	0.124263	0.138698	0.132348
LIF	0.157436	0.14024	0.194523	0.0186761	0.171941	0.400055	0.213261	0.0336792	0.231473	0.0766558	0.0226854	0.0939344	0	0.0180602	0.181337	0.130264
CCR9	0.0984215	0.0920315	0.304056	0.0620253	0.0426643	0.193736	0.0295232	0.0426827	0.0783183	0	0.201712	0.146308	0.407417	0.174631	0.0114536	0.125665
SH3BGRL2	0.167966	0.0205024	0.124067	0.112005	0.0852975	0.0100512	0.307794	0.0450038	0.0609489	0.169618	0.0810739	0.066168	0.282595	0.0608754	0.0986733	0.112843
CMTM2	0	0.187075	0.192641	0.0605982	0.028159	0.201776	0.0884262	0.0185172	0.0326698	0.231724	0.0601982	0.0574026	0.103425	0.196636	0.20505	0.110953
PDCD1	0	0.0151588	0.149742	0.164849	0.230363	0.0467159	0.0809165	0.0220133	0.310662	0.129365	0	0.228106	0.114	0.0517411	0	0.102909
IL2	0.148259	0.00787737	0	0.0160357	0.051193	0.045952	0.159244	0.0415526	0.200631	0.0315455	0.041068	0.266481	0.285296	0.131226	0.0977355	0.101607
BPI	0	0.0379581	0.0180215	0.0443797	0.0589642	0.239266	0.172978	0.0212567	0.186661	0.183917	0.0501493	0.0440036	0.0665032	0.143274	0.237355	0.100312
TNFSF14	0.306217	0.0063019	0.0430759	0.00785956	0.0769007	0.0255991	0.126502	0.175982	0.0691239	0.15734	0.0236242	0.227762	0.153826	0.103841	0	0.100264
CCR10	0.123668	0	0.153534	0.0366543	0.0417167	0.0444892	0.125055	0.0369801	0.16691	0.0709825	0.0957119	0.144643	0.310906	0.136774	0	0.0992016
MITF	0.0318028	0.0751456	0.119546	0	0.159305	0.17212	0.254389	0	0.0312688	0.120572	0.010148	0.158698	0.174553	0.0609604	0.0754198	0.0962618
CSF2	0.127332	0.0643924	0	0	0.0594288	0.174666	0.0200101	0.0714214	0.162411	0.147829	0.254281	0	0.0328659	0.00790449	0.167512	0.0860037
BLK	0.022245	0.0644837	0.225126	0	0.0311967	0.0503021	0.274659	0.131713	0.13601	0.140131	0.106719	0	0	0.0252864	0.0403197	0.0832127
CXCR1	0.0819198	0.0398472	0	0.0276251	0	0.0160044	0.208586	0.0255658	0.174049	0.0876079	0.0828331	0.189362	0.140461	0.00914311	0.0412687	0.0749514
KIT	0	0.0310077	0.172274	0.0162176	0.027963	0	0	0	0.193152	0.0101108	0	0.288612	0.165421	0.200282	0	0.0736694
CXCR2	0.0628623	0.0898469	0.0562699	0.057242	0.17698	0.00967493	0.0283381	0.0663505	0.222829	0.0678301	0.0633412	0.0699672	0.0409674	0.0581319	0.0314753	0.0734738
UBE2C	0.0520674	0.0315569	0.0556786	0	0.118871	0.0085441	0.0204698	0.157789	0.0171515	0.170878	0.0666534	0.0875724	0.289661	0.0167513	0	0.0729097
CHI3L1	0	0.0702679	0.239377	0	0	0	0.0215692	0.16332	0.0916704	0	0.314618	0	0.15157	0.00875935	0	0.0707434
TNFRSF10C	0	0.0295846	0.0153922	0.107889	0.0204876	0.0573631	0.0217264	0.269402	0.0424807	0	0.0813776	0.26672	0.116159	0	0.0121163	0.0693799
IGHE.secreted	0.0881322	0.0828551	0.0406064	0	0.078322	0.264307	0.0290169	0.0420736	0.0654222	0.0770488	0.0283721	0.0533777	0.108434	0.0261664	0	0.065609
CTSG	0	0	0.0344263	0	0.0324815	0.0188093	0.111261	0.126454	0.0824739	0.124552	0.0474086	0.011959	0.022336	0	0.292083	0.060283
MMP9	0	0	0.0420485	0.0787995	0.165897	0	0	0	0	0.205721	0	0.178093	0.164359	0	0	0.0556612
IL22	0.177736	0	0	0.0702755	0.160309	0.0344626	0.0795485	0.0172885	0.00823268	0.067149	0	0.144058	0.0314091	0	0.0382057	0.055245
B3GALT2	0	0	0	0	0	0.00961416	0.449659	0	0.0330186	0.0106585	0.00824525	0.171512	0	0.0566315	0.0552982	0.0529758
NRP1	0.0217792	0	0.0728463	0.0435079	0	0.0158393	0.149053	0.067706	0	0.0662378	0.0696029	0	0	0.020351	0.23999	0.0511275
FCGR3B	0.0226672	0	0.035647	0.0250657	0.086428	0.0237542	0	0.240925	0.203748	0.0240296	0.038398	0	0.021425	0	0.0332914	0.0503586
CLC	0.0784945	0	0	0	0.157027	0	0.0217586	0.0267423	0.0286058	0.0308346	0.0105111	0	0.264718	0.0759138	0.0593801	0.0502657
MMRN1	0	0	0	0.235863	0	0	0	0	0	0	0.2183	0	0.161779	0.110077	0	0.0484012
TNFRSF13B	0	0	0	0	0.150337	0.142105	0.0854322	0.0267266	0	0	0.135326	0	0	0.167528	0	0.0471637
HMMR	0.0296381	0.0494443	0.00845919	0	0.0658937	0	0	0.0321254	0.24423	0.0145233	0	0	0.0102909	0.142071	0.109846	0.0471015
CCR8	0.049331	0.122222	0.0560291	0.0128063	0	0	0.0970309	0.0663451	0.0795347	0.0887405	0.0273073	0	0.0111176	0.0525642	0.0375915	0.046708
FN1	0.0159459	0	0.0320651	0.0886876	0	0.00956939	0.055024	0.115568	0.0550687	0	0.0472933	0.0914266	0.084243	0.0267517	0.0113492	0.0421995
CXCL11	0.250532	0	0	0	0	0	0	0	0.0105559	0.160832	0	0	0.0206884	0.097787	0.0118128	0.0368139
CCR3	0.110212	0	0	0.0115557	0	0	0.0215475	0.0257495	0.0721249	0.0590627	0.0366688	0.0279258	0.0802491	0.0285008	0.0218372	0.033029
TLR9	0.0967439	0	0	0.0390411	0	0	0.043105	0.0451308	0	0.148802	0.0206299	0	0.0105137	0.0288937	0	0.0288573
NCAM1	0	0	0	0.147578	0.0333203	0.0319342	0	0.0554909	0.0485681	0	0	0.0923809	0	0	0	0.0272848
IL1R2	0.0304992	0	0.00871508	0	0	0.00945165	0.0964878	0	0.0215646	0.0626863	0	0	0	0.0168875	0.122943	0.0246157
AZU1	0	0	0	0.0454207	0.0115293	0	0	0	0	0	0	0.269885	0	0.00882061	0	0.022377
CXCL13	0.0369076	0	0	0	0	0	0	0	0.0953748	0.0774084	0	0	0	0	0.116611	0.0217534
IL4	0.0831192	0	0	0.018408	0	0	0.0676962	0.0198217	0	0	0.0253003	0	0	0.0283402	0	0.016179
CD209	0	0	0.0650867	0	0.0777178	0	0.0326118	0.00947638	0	0	0.0287835	0	0	0.014368	0	0.0152029
CD1B	0.0110707	0	0	0.0176875	0.0109319	0.0153856	0.0162062	0	0.0699664	0.061945	0.0108073	0	0	0.00914311	0	0.0148762
IL13	0	0	0.0173312	0	0	0.101666	0	0	0.0503904	0	0	0	0.0385714	0	0	0.0138639
MKI67	0.0556136	0.0281094	0.0332072	0.0334998	0	0	0	0	0.019315	0	0	0	0	0	0	0.0113163
CXCL9	0	0	0	0	0	0	0.116002	0	0.0310101	0	0.0105831	0	0	0	0	0.0105063
SPP1	0	0.0380317	0	0	0.0114937	0.0182451	0.0113115	0	0.0303767	0	0	0.0120584	0	0	0.0345439	0.0104041
CCL19	0	0	0	0	0	0.0269512	0	0.0378391	0	0	0	0	0.0235282	0	0	0.0058879
CD34	0	0	0	0	0	0	0	0	0.0669821	0	0	0	0	0	0	0.00446547
